# Supplementary material for: Side-by-side comparison of published small molecule inhibitors against thapsigargin-induced store-operated Ca2+ entry in HEK293 cells
Source: PLoS One. 2024 Jan 23;19(1):e0296065. doi: 10.1371/journal.pone.0296065 (PMC10805320; doi:10.1371/journal.pone.0296065)
Supplement: S1 Dataset — Baseline corrected Δ340/380 ratios from three independent biological replicates (Plate A, B and C) which each included three technical replicates for each condition tested. (XLSX) [file pone.0296065.s021.xlsx]

## Sheet: SKF96365
Plate A
TIME		DMSO	DMSO	DMSO		TG	TG	TG		2.5 μM	2.5 μM	2.5 μM		5 μM	5 μM	5 μM		10 μM	10 μM	10 μM		20 μM	20 μM	20 μM		40 μM	40 μM	40 μM		80 μM	80 μM	80 μM
0.7324		0.002752	-0.002251	0.011971		0.013267	0.003634	-0.005493		0.000958	-0.002977	-0.001732		-0.002917	-0.015861	-0.004124		-0.003055	0.000934	-0.010344		-0.007357	-0.003033	0.001438		-0.001753	-0.008802	-0.000741		0.001998	-0.009267	0.011144
5.0844		-0.010374	-0.00909	-0.016512		0.000727	-0.000462	0.010987		-0.000986	0.00155	0.001713		-0.003639	-0.007681	0.001966		0.00892	-0.003988	0.008271		0.004693	-0.003588	-0.003855		0.010627	0.008658	0.005753		0.003835	0.014249	0.006629
10.102		0.007622	0.011341	0.00454		-0.013994	-0.003172	-0.005494		2.7e-05	0.001427	1.9e-05		0.006556	0.023542	0.002158		-0.005864	0.003055	0.002073		0.002664	0.006621	0.002416		-0.008874	0.000144	-0.005012		-0.005833	-0.004982	-0.017773
15.0684		0.00672	-0.000512	0.00105		0.015962	-0.007619	-0.009564		0.005583	0.001599	0.009037		0.017656	0.012026	-0.000889		-0.016664	-0.005593	0.004548		-0.015287	-0.019001	0.008335		0.03669	0.008196	0.005938		0.020549	0.007596	-0.010262
20.086		0.012585	0.033704	0.004737		-0.00313	0.01569	0.014729		0.008752	0.001271	0.020997		-0.002938	0.002851	-0.001511		-0.020546	-0.018263	-0.011622		0.015399	-0.014408	0.001042		-0.000427	-0.005357	0.001245		0.015699	0.025877	-0.010019
25.0524		0.00542	0.018747	-0.015237		0.001385	-0.031142	-0.01603		0.010578	0.013199	0.001744		0.014382	-0.009851	0.008483		-0.016375	-0.013459	0.003764		-0.008701	0.001862	-0.002679		-0.013865	-0.009371	-0.022743		0.01195	0.006912	-0.002367
30.07		0.007637	-0.028786	-0.047886		-0.01115	-0.025824	-0.036677		-0.037326	-0.028384	-0.008205		-0.023605	-0.027012	-0.013643		-0.036704	-0.036128	-0.011834		-0.040743	-0.036685	-0.034544		-0.020188	-0.033083	-0.026186		-0.006049	-0.027298	-0.024737
35.0876		0.041653	0.027382	0.037071		0.139524	0.123864	0.076118		0.115257	0.162649	0.145976		0.076998	0.137531	0.116654		0.047518	0.081554	0.065131		0.030892	0.046312	0.05519		0.015433	-0.012389	0.011279		0.034191	0.004024	0.019502
40.1052		0.061564	0.062924	0.017514		0.417515	0.371589	0.270694		0.33111	0.401752	0.338224		0.2364	0.350236	0.265823		0.108341	0.18283	0.17398		0.072356	0.058418	0.088093		0.036493	0.002197	0.003154		0.027437	0.03097	0.016492
45.0716		0.056394	0.086319	0.022758		0.684252	0.585895	0.42963		0.511346	0.613849	0.526191		0.411939	0.543186	0.438077		0.215557	0.305211	0.292839		0.12234	0.112938	0.100753		0.039697	0.017854	0.024291		0.031957	0.038543	0.018854
50.0892		0.089926	0.069104	0.029188		0.897926	0.78668	0.556563		0.700731	0.794993	0.713264		0.581922	0.724573	0.568686		0.320222	0.440623	0.439033		0.140029	0.159472	0.132321		0.054073	0.043909	0.012009		0.023042	0.054131	0.02436
55.0556		0.065675	0.050358	0.022639		1.07438	0.874941	0.670078		0.766538	0.930054	0.814931		0.723832	0.868556	0.672785		0.431183	0.539653	0.488036		0.195888	0.209514	0.17543		0.072905	0.044312	0.023059		0.078768	0.051619	0.034657
60.0732		0.110973	0.089484	0.038295		1.15093	0.992659	0.757749		0.892107	1.0263	0.921053		0.84006	0.997085	0.816912		0.467935	0.666863	0.609942		0.214109	0.25586	0.235304		0.076805	0.05949	0.028968		0.053105	0.062004	0.037324
65.0908		0.079362	0.109659	0.046629		1.21422	1.11177	0.845719		0.982572	1.15336	0.964353		0.941516	1.07438	0.849963		0.544992	0.759417	0.671046		0.295758	0.284109	0.264133		0.083232	0.068759	0.039929		0.053492	0.046145	0.04827
70.1084		0.091978	0.100776	0.053956		1.35874	1.22129	0.912535		1.06337	1.17478	1.06774		1.0473	1.15153	0.931728		0.623635	0.808319	0.711767		0.313742	0.309605	0.297681		0.110675	0.050535	0.034158		0.081904	0.055381	0.061823
75.0748		0.082545	0.089931	0.031083		1.42554	1.25966	0.918688		1.09259	1.21607	1.08988		1.04251	1.16932	0.984328		0.668844	0.88484	0.781768		0.353786	0.35137	0.318376		0.096696	0.07617	0.043264		0.069381	0.068402	0.062471
80.0924		0.086641	0.120241	0.035344		1.46887	1.31529	0.99556		1.14641	1.25087	1.11507		1.08804	1.26301	0.980141		0.678344	0.94514	0.829927		0.379249	0.394743	0.355624		0.092806	0.051922	0.034341		0.055366	0.072309	0.065075
85.11		0.087187	0.100836	0.050779		1.50143	1.34744	1.08689		1.18504	1.22533	1.16689		1.15071	1.25994	1.04461		0.750323	0.933592	0.882171		0.423239	0.414214	0.394793		0.113025	0.069735	0.055128		0.06947	0.081796	0.049613
90.0764		0.117367	0.107546	0.053877		1.46348	1.35575	1.13261		1.26114	1.29333	1.19389		1.12682	1.32808	1.09052		0.759385	1.0098	0.860281		0.472183	0.474448	0.409947		0.143517	0.067378	0.048868		0.097991	0.094353	0.059427
95.094		0.087956	0.110682	0.06207		1.51746	1.39451	1.07311		1.22719	1.28407	1.13641		1.15294	1.29341	1.11296		0.737159	1.02356	0.898481		0.487745	0.46992	0.410011		0.136774	0.067817	0.060442		0.082282	0.067348	0.048319
100.06		0.112056	0.13243	0.04155		1.52588	1.37081	1.09928		1.20107	1.30017	1.16506		1.16445	1.3319	1.10906		0.774079	0.998057	0.903593		0.468172	0.492543	0.464353		0.131024	0.07058	0.049848		0.088146	0.070932	0.104847
105.078		0.115705	0.102348	0.062056		1.47615	1.36042	1.17144		1.20486	1.27011	1.2019		1.20393	1.38384	1.13094		0.795181	1.05138	0.909412		0.528078	0.495911	0.475149		0.149197	0.093116	0.064803		0.079834	0.099963	0.079749
110.096		0.109819	0.094959	0.060692		1.50438	1.37752	1.11708		1.2294	1.25179	1.13026		1.17269	1.3603	1.09996		0.8013	1.0218	0.924764		0.525907	0.555214	0.487592		0.139633	0.081223	0.06496		0.081745	0.09427	0.056655
115.113		0.125384	0.095119	0.059948		1.49505	1.41331	1.15205		1.19682	1.26269	1.1003		1.20703	1.27941	1.10291		0.800879	1.03144	0.94158		0.554496	0.545026	0.51843		0.142542	0.071872	0.06594		0.103536	0.074171	0.073095
120.08		0.118852	0.109766	0.060706		1.49838	1.31492	1.15199		1.21965	1.20049	1.13195		1.16154	1.23112	1.07912		0.847879	1.03379	0.903547		0.549253	0.549337	0.494856		0.132712	0.100679	0.089193		0.104558	0.103117	0.100065
125.097		0.119646	0.101264	0.03727		1.46103	1.34414	1.15774		1.22444	1.18353	1.11432		1.11197	1.29591	1.09687		0.800764	1.02984	0.92658		0.585804	0.572563	0.518787		0.147091	0.103355	0.060898		0.097811	0.097563	0.0843
130.064		0.101963	0.110124	0.041527		1.51397	1.35992	1.14204		1.12566	1.15084	1.09131		1.14201	1.20492	1.07132		0.796102	0.956136	0.901779		0.609365	0.566775	0.531655		0.147052	0.097582	0.085079		0.083923	0.070671	0.057286
135.081		0.12628	0.11519	0.043326		1.42883	1.32617	1.08808		1.18352	1.08462	1.079		1.165	1.20178	1.02211		0.803256	0.973122	0.8884		0.633426	0.57429	0.529127		0.16829	0.09876	0.062573		0.105694	0.091716	0.075835
140.099		0.097164	0.11233	0.033261		1.43572	1.28632	1.07503		1.07937	1.09025	1.0518		1.14096	1.1444	1.03984		0.805942	0.927023	0.904178		0.601855	0.593697	0.550746		0.172057	0.10958	0.067628		0.096465	0.100204	0.07546
145.065		0.105271	0.102544	0.076228		1.4277	1.24522	1.07244		1.09588	1.03752	1.05198		1.06998	1.14204	0.994828		0.766338	0.958491	0.858853		0.619591	0.587472	0.531131		0.154771	0.099646	0.063921		0.084519	0.090351	0.07481
150.083		0.104955	0.114777	0.067128		1.43065	1.20601	1.10911		1.05071	1.07817	0.970909		1.01874	1.10922	0.987519		0.74763	0.891609	0.814573		0.59628	0.617138	0.522785		0.160527	0.113926	0.101608		0.106315	0.112445	0.081894
155.1		0.092157	0.116527	0.068527		1.36673	1.25197	1.07255		1.00835	1.02404	0.96516		0.996311	1.10046	1.00196		0.716422	0.904617	0.818609		0.626574	0.606137	0.543106		0.166187	0.105234	0.098572		0.088482	0.091187	0.065322
160.118		0.126538	0.119605	0.081098		1.38968	1.22022	1.03858		0.958621	0.995831	0.942106		0.972055	1.02844	0.985238		0.787637	0.899185	0.855644		0.644279	0.603694	0.539309		0.17837	0.09642	0.108006		0.096081	0.100073	0.093942
165.084		0.121392	0.108315	0.036258		1.34391	1.22015	1.06724		0.974329	0.988647	0.907715		0.986012	1.04312	0.939147		0.714326	0.857934	0.802716		0.593459	0.608254	0.557506		0.157515	0.102577	0.082971		0.107339	0.101883	0.091013
170.102		0.121312	0.120342	0.031206		1.28246	1.20683	1.06317		0.992989	0.948081	0.869576		0.958095	0.991394	0.915071		0.700856	0.84721	0.77125		0.624338	0.588785	0.539158		0.151162	0.101178	0.088076		0.082077	0.106048	0.085324
175.12		0.106697	0.092319	0.040764		1.30846	1.14812	1.01158		0.916971	0.951807	0.826466		0.945044	0.98008	0.891698		0.699408	0.81495	0.78378		0.619234	0.599865	0.554262		0.182155	0.089223	0.082625		0.112556	0.091984	0.082298
180.137		0.116714	0.097789	0.070673		1.24435	1.14862	0.982602		0.923933	0.920114	0.798485		0.881655	0.951589	0.871403		0.724972	0.773816	0.743444		0.634397	0.611491	0.533158		0.161683	0.104366	0.104052		0.070815	0.107425	0.088988
185.104		0.12483	0.095814	0.076176		1.29592	1.13028	0.990273		0.844192	0.907854	0.777319		0.935714	0.989278	0.881397		0.691138	0.77984	0.75429		0.59297	0.57462	0.527181		0.184697	0.114803	0.102193		0.092052	0.129443	0.10563
190.121		0.122517	0.128217	0.0483		1.22819	1.09706	0.917891		0.902215	0.873613	0.723744		0.90998	0.913421	0.861421		0.63529	0.767845	0.74505		0.592683	0.583617	0.505284		0.158038	0.130005	0.106828		0.110448	0.113424	0.088475
195.088		0.119322	0.086881	0.048403		1.23072	1.06895	0.918382		0.873759	0.860367	0.736197		0.920942	0.907955	0.843227		0.657947	0.724131	0.724963		0.609659	0.591738	0.558205		0.174271	0.119388	0.083834		0.107892	0.099348	0.091165
Plate B
TIME		DMSO	DMSO	DMSO		TG	TG	TG		2.5 μM	2.5 μM	2.5 μM		5 μM	5 μM	5 μM		10 μM	10 μM	10 μM		20 μM	20 μM	20 μM		40 μM	40 μM	40 μM		80 μM	80 μM	80 μM
0.7572		0.007946	-0.014594	0.003994		-0.000828	0.010188	0.009787		-0.013629	0.001887	-0.011264		-0.010346	0.001652	-0.008433		-0.008306	0.001119	-0.013149		-0.012345	-0.000271	0.001112		0.004956	-0.004366	-0.001685		-0.003667	0.004929	0.000566
5.1092		0.002994	0.01047	0.004269		-0.002519	0.001526	0.001909		0.003186	0.000728	0.009038		0.011938	0.027036	0.005097		0.00116	0.001667	-0.001589		0.013211	0.009393	0.001785		-0.003181	0.0002	0.002921		0.005799	-0.007782	-0.006567
10.1268		-0.01094	0.004125	-0.008263		0.003347	-0.011714	-0.011696		0.010442	-0.002615	0.002226		-0.001592	-0.028688	0.003336		0.007145	-0.002786	0.014738		-0.000866	-0.009122	-0.002897		-0.001775	0.004166	-0.001236		-0.002132	0.002853	0.006001
15.0932		-0.016332	0.021061	0.004106		0.009112	-0.025449	-0.017143		-0.003658	-0.003761	-0.011513		0.019702	-0.002315	0.00984		0.01671	-0.004013	-0.010908		-0.012582	0.01116	-0.012194		-0.008522	0.006792	0.00714		-0.007061	-0.003506	-0.002049
20.1108		0.003582	0.018221	-0.020888		0.009617	-0.004154	-0.020562		-0.015203	0.015618	0.008479		0.007794	0.008545	-0.008021		0.032323	-0.033757	-0.009559		-0.013487	0.00573	0.015195		0.005266	0.002708	-0.006823		-0.009848	0.009484	-0.015025
25.0772		0.002051	0.015446	0.00926		-0.006112	0.006494	0.007655		-0.010688	0.027375	-0.025828		0.003167	0.000664	-0.00672		0.002864	-0.012226	0.013671		0.002084	0.010472	0.022554		0.006306	0.009527	0.021862		-0.004044	0.002989	-0.011506
30.0948		0.020582	-0.036042	-0.037166		-0.003097	-0.02279	-0.013368		-0.028131	-0.016762	-0.031852		-0.010042	-0.026064	-0.030976		-0.0435	-0.020415	-0.027622		-0.039726	-0.016674	-0.056473		-0.059135	-0.040176	-0.037046		-0.034439	-0.017295	-0.053409
35.0612		0.008252	0.044245	0.033622		0.067257	0.136001	0.130689		0.058642	0.086657	0.128853		0.066433	0.093245	0.122452		0.044532	0.0601	0.071274		0.033274	0.066873	0.049457		0.048526	0.044263	0.007508		0.004804	-0.009068	-0.002908
40.0788		0.059076	0.050351	0.05484		0.198563	0.339398	0.40171		0.160581	0.226876	0.312614		0.139549	0.236995	0.283277		0.093477	0.142116	0.214031		0.079285	0.075842	0.081989		0.013674	0.036816	0.004662		0.028659	-0.003185	-0.015314
45.0964		0.081115	0.063583	0.064449		0.352948	0.530115	0.6528		0.282894	0.386777	0.518994		0.234423	0.368487	0.503644		0.159143	0.25362	0.355857		0.146251	0.130117	0.139709		0.07286	0.05435	0.062845		0.033701	0.025641	0.026848
50.114		0.047399	0.083437	0.063735		0.435242	0.685491	0.845079		0.389295	0.522349	0.68492		0.322086	0.484613	0.639393		0.198564	0.357058	0.456963		0.217238	0.164113	0.18952		0.07257	0.05966	0.046206		0.029062	0.040735	0.016192
55.0804		0.072959	0.101031	0.074595		0.543304	0.820021	0.980061		0.461661	0.658604	0.885804		0.43277	0.551014	0.808937		0.279117	0.458549	0.576658		0.255349	0.221007	0.222385		0.054447	0.068282	0.069693		0.041178	0.050887	0.02531
60.098		0.058069	0.114754	0.076321		0.624714	0.886476	1.1073		0.579216	0.74536	0.977612		0.502981	0.651038	0.86013		0.314635	0.578516	0.645874		0.340868	0.259809	0.293308		0.088309	0.070867	0.079649		0.075329	0.031572	0.02317
65.1156		0.074459	0.101935	0.089551		0.667937	0.96371	1.22426		0.655525	0.856116	1.06135		0.567953	0.676318	0.93608		0.367749	0.605111	0.723997		0.335122	0.293394	0.312608		0.082857	0.091886	0.10132		0.102265	0.026633	0.047812
70.082		0.086032	0.086306	0.089944		0.725694	1.01398	1.29112		0.714371	0.899428	1.13689		0.650754	0.781189	1.02591		0.42592	0.663514	0.770548		0.38588	0.324074	0.373045		0.09936	0.099138	0.098802		0.064156	0.016974	0.029694
75.0996		0.062299	0.086785	0.084708		0.780696	1.0611	1.37623		0.76428	0.995597	1.16803		0.696122	0.812	1.05757		0.452528	0.765964	0.841794		0.415494	0.379304	0.368728		0.101091	0.113414	0.111896		0.060104	0.034082	0.044732
80.1172		0.080561	0.085288	0.105592		0.809184	1.09766	1.37201		0.817053	1.02504	1.23621		0.745142	0.819672	1.12901		0.470881	0.784538	0.870627		0.438829	0.372103	0.419792		0.127721	0.123789	0.127491		0.055243	0.025247	0.048291
85.0836		0.070425	0.102685	0.099114		0.860037	1.14962	1.40403		0.899888	1.07347	1.29656		0.817682	0.841798	1.19167		0.549765	0.81793	0.905121		0.48239	0.412478	0.42067		0.098695	0.12959	0.139295		0.066743	0.036609	0.035939
90.1012		0.061206	0.095277	0.093235		0.899898	1.18394	1.46817		0.873664	1.15919	1.3259		0.823295	0.884639	1.15846		0.549447	0.784144	0.931981		0.495212	0.411128	0.48246		0.112564	0.135785	0.121809		0.078959	0.031162	0.05789
95.1188		0.065515	0.133081	0.115941		0.898639	1.14799	1.43644		0.944561	1.13855	1.41913		0.859297	0.899997	1.18059		0.576075	0.860719	0.929868		0.532308	0.449084	0.510804		0.120928	0.140157	0.124084		0.097278	0.033541	0.051399
100.085		0.077013	0.129529	0.121206		0.915506	1.20153	1.46		0.969866	1.21612	1.38537		0.839143	0.882024	1.2452		0.570485	0.849259	0.989663		0.577522	0.476421	0.526208		0.147295	0.148176	0.143338		0.057615	0.043117	0.052114
105.103		0.073378	0.122935	0.139571		0.930584	1.2117	1.44823		0.927864	1.19928	1.40983		0.860301	0.87823	1.23957		0.599262	0.924788	0.981128		0.5927	0.489065	0.580449		0.133978	0.148306	0.13684		0.081568	0.070367	0.040202
110.12		0.08334	0.11807	0.095697		0.962022	1.20754	1.4431		0.931689	1.19453	1.36453		0.877041	0.906658	1.20895		0.605442	0.880605	0.944886		0.588077	0.483036	0.594434		0.145535	0.169254	0.120705		0.096873	0.057161	0.060291
115.087		0.074886	0.124885	0.131694		0.911502	1.2279	1.46538		0.970396	1.19643	1.37204		0.886118	0.881485	1.20534		0.614361	0.884764	0.968776		0.573196	0.511108	0.577156		0.145093	0.175341	0.154988		0.102601	0.067333	0.049393
120.104		0.084677	0.134122	0.102716		0.920311	1.16465	1.44358		0.972416	1.19472	1.39327		0.915685	0.923399	1.21487		0.613973	0.894739	0.967476		0.574295	0.511678	0.567438		0.128627	0.163415	0.149099		0.08895	0.059897	0.075706
125.071		0.064237	0.126713	0.121534		0.962234	1.18379	1.44545		0.939935	1.20018	1.39109		0.902384	0.869906	1.11264		0.646948	0.848813	0.931154		0.618739	0.520533	0.597915		0.131886	0.195796	0.169281		0.09833	0.059831	0.05226
130.088		0.063511	0.113003	0.108266		0.943003	1.12331	1.46359		0.941792	1.17605	1.34957		0.887537	0.838027	1.19359		0.630189	0.853544	0.928107		0.589745	0.572979	0.605007		0.16671	0.169828	0.192045		0.10999	0.065947	0.06183
135.106		0.084796	0.122886	0.12731		0.919727	1.08478	1.33895		0.93353	1.15681	1.32416		0.887269	0.828546	1.13727		0.618237	0.837194	0.933707		0.599057	0.566341	0.640947		0.160205	0.177665	0.178859		0.089345	0.08077	0.068824
140.124		0.072837	0.146726	0.12183		0.932475	1.10213	1.45223		0.915012	1.14276	1.35118		0.89696	0.814267	1.14563		0.605018	0.883444	0.878425		0.565159	0.570075	0.621647		0.164247	0.187438	0.199396		0.096411	0.039888	0.078761
145.09		0.068712	0.133382	0.120595		0.901866	1.10389	1.37585		0.909221	1.11341	1.28396		0.828511	0.821651	1.13711		0.622964	0.837612	0.889395		0.625379	0.518356	0.620677		0.140585	0.190487	0.165854		0.077881	0.05085	0.080093
150.108		0.065722	0.119567	0.110694		0.934873	1.02912	1.32523		0.904119	1.11928	1.22885		0.869707	0.81932	1.03188		0.627295	0.827597	0.876282		0.58886	0.524676	0.598499		0.13616	0.176576	0.178533		0.110489	0.081757	0.075463
155.074		0.068684	0.143176	0.12965		0.904224	1.08545	1.31948		0.891441	1.15692	1.23485		0.881205	0.793648	1.05381		0.647854	0.835033	0.896831		0.572491	0.535095	0.62486		0.138018	0.193729	0.201682		0.093077	0.057524	0.057265
160.092		0.066497	0.14043	0.128569		0.90501	1.07489	1.35577		0.854138	1.06878	1.21231		0.858873	0.777972	1.02143		0.584243	0.791663	0.790345		0.582012	0.533666	0.620789		0.145168	0.186675	0.193301		0.089857	0.053295	0.080387
165.109		0.075144	0.139207	0.150342		0.876875	1.08047	1.28508		0.887203	1.07872	1.17683		0.820898	0.755749	1.0178		0.594729	0.819907	0.790612		0.591973	0.545132	0.580999		0.119201	0.184873	0.189424		0.092206	0.072273	0.065375
170.076		0.080657	0.112839	0.146962		0.890669	1.00661	1.29489		0.799542	1.05558	1.16294		0.826452	0.74842	0.991051		0.606152	0.77697	0.800231		0.570345	0.504594	0.6354		0.157543	0.200236	0.204841		0.113056	0.067538	0.078744
175.093		0.093206	0.159909	0.143662		0.883608	0.989456	1.29842		0.817984	0.971504	1.1443		0.843399	0.713527	0.962553		0.59988	0.769929	0.765837		0.591235	0.51717	0.569848		0.157911	0.222038	0.201258		0.121759	0.060719	0.08375
180.111		0.099067	0.143178	0.121695		0.866126	1.01736	1.27623		0.851352	0.987158	1.14232		0.857131	0.715944	0.947639		0.590736	0.755695	0.778639		0.541158	0.552534	0.598893		0.144101	0.195452	0.202592		0.098181	0.075813	0.095761
185.128		0.092102	0.102688	0.136775		0.838389	0.992656	1.20098		0.804551	1.01425	1.10887		0.812489	0.689498	0.900927		0.615199	0.737253	0.720567		0.525179	0.532274	0.576561		0.13342	0.201389	0.191074		0.088528	0.063052	0.083693
190.095		0.086801	0.136437	0.129885		0.862634	0.991297	1.2136		0.792821	0.982676	1.0719		0.821192	0.685125	0.896208		0.584878	0.746318	0.709387		0.52945	0.53137	0.600961		0.161712	0.217974	0.21744		0.10464	0.066561	0.085769
195.112		0.065329	0.115415	0.141622		0.825802	0.910243	1.21862		0.801012	0.960822	1.08762		0.785119	0.644802	0.886205		0.568865	0.706942	0.749379		0.544973	0.54714	0.595645		0.140108	0.218744	0.217223		0.100622	0.05351	0.060193
Plate C
TIME		DMSO	DMSO	DMSO		TG	TG	TG		2.5 μM	2.5 μM	2.5 μM		5 μM	5 μM	5 μM		10 μM	10 μM	10 μM		20 μM	20 μM	20 μM		40 μM	40 μM	40 μM		80 μM	80 μM	80 μM
0.7376		0.000745	0.000317	0.00077		-0.007931	-0.015477	0.00659		-0.015898	0.00916	0.002791		-0.025995	0.027304	-0.010038		0.012742	-0.020745	-0.00855		-0.013159	0.012934	-0.043495		0.01172	0.007686	-0.024141		-0.00308	0.010127	0.003963
5.1408		0.007072	0.024214	-0.016398		-0.008624	0.011701	-0.001139		0.011751	0.002332	0.004809		0.007751	0.010007	0.013062		-0.002998	0.003263	-0.005222		0.014673	-0.002803	0.021825		-0.012596	-0.013021	0.015897		0.000699	-0.007935	0.012753
10.1584		-0.007816	-0.024531	0.015627		0.016556	0.003776	-0.005451		0.004147	-0.011491	-0.0076		0.018244	-0.037312	-0.003024		-0.009744	0.017482	0.013772		-0.001514	-0.010131	0.021671		0.000875	0.005335	0.008244		0.002381	-0.002192	-0.016715
15.1248		0.002452	-0.027235	0.021501		0.008706	-0.002842	-0.011788		-0.012291	-0.011223	-0.023185		-0.003424	0.037469	0.030187		-0.001819	-0.007899	-0.004588		0.003022	-0.00387	-0.002338		0.006442	-0.017123	0.003254		0.010864	-0.011147	0.02122
20.1424		0.004733	-0.015908	-0.036481		-0.022103	0.021203	-0.011789		-0.017001	-0.003186	-0.020551		-0.003825	-0.014573	-0.024131		-0.001525	-0.027371	0.024695		-0.006741	0.014499	0.008731		-0.018502	0.019385	0.008422		0.016483	0.014312	-0.00137
25.1088		-0.025372	-0.027349	-0.012885		-0.014027	0.003337	-0.013778		-0.011942	-0.00459	0.003397		-0.017804	-0.022549	0.003005		0.002971	-0.012598	-0.005233		0.014337	4.8e-05	-0.004864		0.010117	0.02441	-0.01023		0.001131	-0.006818	-0.028027
30.1264		-0.015254	-0.05961	-0.075713		-0.016694	-0.03284	-0.031165		-0.068189	-0.050737	-0.086593		-0.050897	-0.071522	-0.079706		-0.045729	-0.083241	-0.040401		-0.035792	-0.057492	-0.017496		-0.02748	-0.054655	-0.058177		-0.050889	-0.075717	-0.052351
35.144		0.083931	0.065387	0.056569		0.172827	0.329069	0.099843		0.101522	0.10814	0.151998		0.093327	0.243664	0.223226		0.039352	0.159686	0.162286		0.055416	0.119638	0.084021		0.043344	0.034398	-0.003147		0.072526	0.006828	0.016926
40.1616		0.072329	0.109828	0.066524		0.485844	0.947275	0.320899		0.284861	0.252815	0.371887		0.163556	0.583052	0.548842		0.060346	0.487547	0.437119		0.109228	0.156328	0.200644		0.077485	0.071148	0.044008		0.032884	0.048753	-0.000388
45.128		0.132186	0.097079	0.097884		0.842841	1.44504	0.537811		0.533492	0.396495	0.671268		0.277961	1.03306	0.997731		0.157367	0.860714	0.767665		0.120541	0.227407	0.313308		0.089098	0.100119	0.095941		0.073778	0.072985	0.062886
50.1456		0.118169	0.117108	0.124941		1.15439	1.78193	0.759728		0.829706	0.527773	1.00033		0.436115	1.32063	1.25491		0.181356	1.14153	1.06425		0.18528	0.319865	0.439426		0.139298	0.091803	0.067042		0.095158	0.078444	0.027338
55.1632		0.1594	0.145811	0.134279		1.47786	2.10402	0.955034		0.997401	0.696317	1.18724		0.538133	1.61987	1.67056		0.25715	1.39994	1.32474		0.228623	0.407552	0.571491		0.129028	0.18016	0.078562		0.096322	0.124298	0.050266
60.1296		0.177108	0.139221	0.140534		1.71123	2.36557	1.13638		1.23731	0.887549	1.47999		0.614681	1.81287	1.97615		0.285346	1.64917	1.62157		0.274467	0.51363	0.669548		0.149485	0.151122	0.118057		0.094524	0.151487	0.042658
65.1472		0.188933	0.129455	0.160896		1.92726	2.31486	1.30157		1.42633	1.03192	1.6312		0.80353	2.00863	2.21213		0.3354	1.74218	1.68635		0.326425	0.509827	0.825876		0.18085	0.175832	0.148317		0.118119	0.141909	0.083541
70.1136		0.191231	0.141012	0.168474		2.20394	2.60578	1.44146		1.58115	1.11133	1.88272		0.838588	2.03448	2.21607		0.407609	1.91185	1.79622		0.338109	0.585157	0.92871		0.217228	0.229654	0.152101		0.140931	0.170448	0.105672
75.1312		0.20562	0.156181	0.137497		2.39639	2.72111	1.53805		1.83512	1.24262	1.97509		0.886402	2.26809	2.3955		0.43276	2.02139	1.91872		0.410484	0.654693	0.930168		0.186247	0.196694	0.182079		0.137799	0.154372	0.094114
80.1488		0.224246	0.179877	0.163233		2.45387	2.76871	1.62109		1.90776	1.35928	2.12556		0.968933	2.38827	2.44905		0.46615	2.08574	2.04961		0.456592	0.790607	1.07593		0.238342	0.269371	0.166474		0.152672	0.193212	0.098238
85.1664		0.201651	0.173698	0.216736		2.73557	2.81495	1.729		2.07254	1.39762	2.28816		1.06665	2.50814	2.44531		0.538508	2.18879	2.12554		0.467178	0.86627	1.12343		0.230072	0.256276	0.206748		0.16275	0.1691	0.093455
90.1328		0.21241	0.208097	0.223599		2.74448	2.75213	1.74815		2.13668	1.52333	2.35938		1.05246	2.59023	2.72223		0.531629	2.19882	2.15615		0.506301	0.831249	1.20301		0.259992	0.27378	0.200396		0.15688	0.172594	0.096432
95.1504		0.220046	0.206345	0.206253		2.75439	2.88303	1.82036		2.20826	1.59313	2.49938		1.14077	2.5513	2.64154		0.59351	2.33054	2.13138		0.499048	0.902789	1.23682		0.271372	0.290896	0.213829		0.185812	0.169164	0.125287
100.168		0.222514	0.206502	0.223335		2.78759	2.89872	1.90139		2.25208	1.60183	2.48834		1.1618	2.66881	2.48624		0.580123	2.27379	2.18137		0.556653	0.879039	1.29998		0.307675	0.307405	0.26529		0.200435	0.21174	0.114508
105.134		0.213896	0.203715	0.198794		2.78777	2.80863	1.94674		2.30492	1.65276	2.4621		1.20535	2.55038	2.62352		0.667202	2.25089	2.19227		0.602952	0.957417	1.37194		0.286227	0.308355	0.257048		0.165676	0.203443	0.099048
110.152		0.234918	0.185269	0.216725		2.9993	2.77127	1.91068		2.36769	1.66327	2.4933		1.27455	2.43778	2.71626		0.642404	2.23111	2.19494		0.582818	0.993374	1.4082		0.297563	0.284828	0.288685		0.186359	0.216291	0.132988
115.118		0.215028	0.19703	0.19368		2.91662	2.6606	1.92342		2.3839	1.72801	2.43341		1.27704	2.5067	2.5715		0.654935	2.05452	2.12184		0.611255	0.929099	1.47357		0.279259	0.346303	0.268167		0.219952	0.160127	0.117415
120.136		0.260392	0.23233	0.226523		2.98341	2.68975	1.97676		2.38106	1.74413	2.48157		1.28116	2.47371	2.57321		0.69636	2.14148	2.00474		0.619809	1.03306	1.38001		0.31675	0.351425	0.314973		0.20434	0.180352	0.110222
125.102		0.239064	0.21548	0.226085		2.89874	2.6632	1.88138		2.38856	1.68727	2.53523		1.31457	2.57611	2.51608		0.683457	2.11857	2.08662		0.628405	0.989159	1.42519		0.319502	0.371179	0.315279		0.193919	0.224537	0.10703
130.12		0.233745	0.179204	0.208177		2.84322	2.70458	1.98324		2.38914	1.73205	2.42906		1.32987	2.36592	2.49122		0.704521	1.97985	1.9527		0.648144	0.973777	1.42722		0.338021	0.392478	0.302017		0.171921	0.220409	0.134436
135.138		0.233166	0.212185	0.199122		2.78311	2.66193	1.92911		2.35832	1.70981	2.3968		1.2642	2.42519	2.50911		0.702198	1.86605	1.99519		0.656722	0.986412	1.38321		0.308943	0.384607	0.286335		0.187989	0.205633	0.116523
140.104		0.242653	0.229758	0.216573		2.89753	2.56955	1.9141		2.21872	1.67908	2.25882		1.20876	2.2768	2.36263		0.714217	1.96526	1.97031		0.668735	1.01515	1.36949		0.352617	0.377531	0.29166		0.197122	0.216726	0.123051
145.122		0.248896	0.247869	0.254255		2.87443	2.59202	1.87197		2.26145	1.67687	2.35381		1.27113	2.23334	2.37457		0.753791	1.85896	1.77594		0.721884	0.965871	1.39544		0.356086	0.406234	0.31767		0.220183	0.220408	0.1461
150.139		0.230207	0.21105	0.219951		2.65918	2.46651	1.83719		2.1809	1.63225	2.344		1.31678	2.14563	2.2281		0.699712	1.76798	1.81174		0.696988	0.962642	1.38165		0.364906	0.379657	0.324174		0.199641	0.238256	0.123267
155.157		0.2348	0.195012	0.258999		2.69887	2.54905	1.81707		2.19429	1.62936	2.15886		1.20536	2.13404	2.16743		0.702348	1.73726	1.8306		0.696896	1.00788	1.34945		0.405243	0.441409	0.331351		0.208472	0.222872	0.134195
160.123		0.242075	0.204332	0.214263		2.69088	2.39255	1.76427		2.132	1.62603	2.22317		1.18643	1.9979	2.19095		0.736116	1.73784	1.6952		0.716972	0.945294	1.33626		0.371589	0.425086	0.315917		0.212182	0.189856	0.148538
165.141		0.235077	0.210847	0.217735		2.54859	2.36879	1.85202		2.1741	1.60023	2.08776		1.14704	2.05333	2.07578		0.726806	1.68949	1.69829		0.687616	1.01343	1.29839		0.387133	0.422422	0.328039		0.21355	0.207233	0.138689
170.107		0.236933	0.200154	0.198991		2.58548	2.32686	1.8437		2.07901	1.62551	2.02844		1.17607	2.0235	2.0621		0.753214	1.64223	1.64413		0.705789	0.957159	1.35956		0.418517	0.41489	0.340663		0.178369	0.215132	0.143998
175.125		0.228375	0.181764	0.202868		2.48375	2.27966	1.67505		2.02952	1.51891	2.07616		1.1813	1.9703	2.03965		0.762639	1.60305	1.57026		0.701692	0.919782	1.26242		0.390078	0.421548	0.329636		0.210829	0.214354	0.146408
180.142		0.254416	0.215992	0.256073		2.44902	2.34548	1.6445		1.99735	1.45194	1.98061		1.15915	1.91087	1.96064		0.718044	1.5402	1.50786		0.711231	0.915815	1.27565		0.377388	0.438208	0.359915		0.202755	0.221728	0.158667
185.109		0.243272	0.241225	0.222072		2.40233	2.34947	1.67315		1.97184	1.47602	2.01232		1.11466	1.82599	1.85917		0.728948	1.52359	1.56432		0.697541	0.949961	1.27046		0.398742	0.381253	0.361751		0.241085	0.216549	0.132049
190.126		0.275336	0.241897	0.233736		2.42625	2.2365	1.65902		1.96726	1.42482	1.91141		1.12951	1.90203	1.86794		0.743337	1.53961	1.50568		0.641536	0.899861	1.20051		0.404362	0.41652	0.349362		0.209023	0.226497	0.162187
195.144		0.226613	0.266796	0.252343		2.33161	2.24795	1.58526		1.91712	1.44294	1.93898		1.11283	1.81691	1.96527		0.739822	1.42544	1.4886		0.700706	0.915961	1.14727		0.400878	0.410027	0.336206		0.227143	0.218949	0.166461

## Sheet: CAI
Plate A
TIME		DMSO	DMSO	DMSO		TG	TG	TG		0.002 μM	0.002 μM	0.002 μM		0.02 μM	0.02 μM	0.02 μM		0.2 μM	0.2 μM	0.2 μM		2 μM	2 μM	2 μM		10 μM	10 μM	10 μM		20 μM	20 μM	20 μM
0.7502		0.0154376	-0.012488	0.0190101		-0.00650293	-0.00315176	-0.00584785		-0.00683717	-0.00271896	-0.00187293		-0.00922209	0.00255799	-0.0155133		0.0101506	0.00213155	-0.0121379		-0.0287604	0.00749851	0.0135474		-0.0268435	0.00108012	-0.00401938		-0.00504225	0.00225682	-0.0213949
5.1182		-0.0216948	-0.00645827	-0.000152296		0.00631217	-0.00217467	-0.0158247		-0.000824465	0.00312192	0.0111578		-0.0268702	0.0055878	-0.00346577		0.0169554	-0.00181886	0.0200136		-0.0120807	-0.0089825	-0.00440456		0.0173252	0.0136461	0.0148907		-0.027152	-0.000566208	0.00708315
10.1102		-0.0218654	0.0153604	0.00502299		-0.0195957	-0.00445402	-0.00959332		-2.46802e-05	-0.00815071	-0.00636157		0.0129898	0.00507989	0.000740089		-0.0387483	-0.00488315	-0.00637767		0.0146597	-0.0153487	-0.00507616		0.004858	-0.00598585	-0.00817104		0.00409555	-0.00194679	0.00995046
15.1038		0.000490643	-0.000728268	0.0163131		0.0113613	-0.0016568	0.0176612		0.00985129	0.00113979	-0.00656769		-0.000435329	-0.00823582	0.0128073		0.0034904	0.00879159	-0.000308783		0.00475544	0.0159732	0.00662693		0.00698252	0.0149748	0.00546623		0.0195156	-0.00696908	0.00525353
20.107		0.00657995	-0.0074086	-0.0193509		-0.0046691	0.00813143	0.00638684		0.00876868	-0.00722267	-0.00566646		0.019455	0.00517205	-0.00333346		0.0179634	-0.0020514	-0.00851212		-0.00575948	-0.014178	0.00844357		0.000502446	-0.00342201	-0.0142673		-0.00125263	0.0165798	-0.00256676
25.099		0.0210521	0.0117228	-0.0208429		0.0130943	0.00330583	0.00721783		-0.0109336	0.0138306	0.00931086		0.00408277	-0.0101619	0.00876511		-0.00981157	-0.00216973	0.00732286		0.0271854	0.0150375	-0.0191372		-0.00282461	-0.0202931	0.0061008		0.00983569	-0.00935451	0.00167447
30.123		-0.0536943	-0.0486943	-0.0424952		-0.0557445	-0.0125101	-0.0507918		-0.0469758	-0.0511896	-0.0555405		-0.0686393	-0.0635314	-0.0307205		-0.0855072	-0.0668717	-0.0536552		-0.0688405	-0.05085	-0.0483918		0.00841824	-0.0394737	-0.0143451		-0.0119903	-0.0102134	-0.0175612
35.115		0.113836	0.117344	0.13094		0.181396	0.133128	0.207806		0.18801	0.160729	0.197571		0.165282	0.201075	0.174515		0.186532	0.21621	0.172104		0.08188	0.108885	0.151403		0.0898381	0.127365	0.118891		0.0669907	0.0641205	0.0416832
40.1182		0.140955	0.137958	0.123955		0.29556	0.298768	0.416715		0.323498	0.341911	0.4029		0.388462	0.40939	0.432112		0.574445	0.502516	0.445625		0.246454	0.271127	0.381658		0.280573	0.245139	0.245121		0.229322	0.169031	0.0775892
45.1118		0.161095	0.205994	0.188121		0.559198	0.452347	0.586774		0.577859	0.499195	0.57112		0.506316	0.609832	0.678115		0.881099	0.735042	0.658448		0.391464	0.41665	0.602026		0.431141	0.451126	0.390224		0.320169	0.285112	0.178838
50.1102		0.216699	0.213849	0.21924		0.656144	0.6169	0.762657		0.759135	0.625697	0.713509		0.658347	0.787022	0.897871		1.05319	0.85375	0.833517		0.482138	0.595203	0.794761		0.574821	0.525074	0.495826		0.444139	0.362778	0.218005
55.107		0.218959	0.269117	0.24826		0.743803	0.679539	0.917118		0.842494	0.798697	0.831163		0.727021	0.873835	0.957394		1.24639	1.03624	0.939321		0.564238	0.674459	0.973494		0.713258	0.673365	0.588408		0.576346	0.428407	0.223259
60.107		0.233831	0.278991	0.26901		0.912881	0.740548	1.03088		0.945648	0.848064	0.901662		0.800449	0.986427	1.19455		1.38123	1.10432	1.1198		0.635148	0.77154	1.00983		0.719692	0.737807	0.657438		0.651847	0.544614	0.299301
65.1006		0.211288	0.289742	0.290541		0.95891	0.863469	1.23322		1.0176	0.955319	1.01205		0.861653	1.07706	1.26115		1.41397	1.15787	1.1998		0.68857	0.938055	1.16164		0.845056	0.858018	0.719424		0.716277	0.563649	0.316148
70.1038		0.263252	0.295321	0.317359		1.05412	0.928729	1.19798		1.145	1.01203	0.975077		0.879674	1.08507	1.32349		1.59894	1.29434	1.27203		0.69279	1.01195	1.28578		0.929321	0.835689	0.798725		0.742321	0.620968	0.35709
75.1182		0.25166	0.331518	0.349649		1.09868	0.936023	1.31388		1.08882	1.03296	1.08195		0.939631	1.17939	1.398		1.67815	1.34964	1.35359		0.745198	1.04209	1.32881		0.984975	0.949348	0.756922		0.800684	0.689196	0.400146
80.1198		0.282858	0.323358	0.349833		1.10541	0.997462	1.33394		1.13314	1.03584	1.10603		0.907743	1.23506	1.48116		1.83386	1.34564	1.42875		0.757436	1.1432	1.30031		0.984122	0.966867	0.772921		0.827901	0.705059	0.443645
85.1118		0.315199	0.29123	0.336084		1.1229	1.05495	1.48521		1.18245	1.06723	1.13084		0.996129	1.21957	1.52991		1.75274	1.39375	1.58894		0.847751	1.10152	1.44566		0.931844	1.007	0.824836		0.903018	0.714974	0.444867
90.1166		0.273381	0.290484	0.360453		1.18927	1.06402	1.45484		1.16224	1.08911	1.22988		0.967985	1.21473	1.56176		1.86296	1.43016	1.47637		0.828183	1.13198	1.38367		1.01861	1.00707	0.800325		0.86186	0.720673	0.47315
95.107		0.282055	0.337054	0.368912		1.25109	1.12277	1.453		1.20072	1.19524	1.14184		1.00012	1.28769	1.6238		1.82006	1.38443	1.52362		0.83447	1.17821	1.48234		1.03738	1.05066	0.769957		0.870908	0.780341	0.521316
100.113		0.298025	0.29018	0.376792		1.17535	1.12719	1.48412		1.14426	1.07521	1.23359		0.961886	1.22821	1.54698		1.80032	1.41685	1.46917		0.884201	1.23097	1.44644		0.989572	1.02304	0.854132		0.838961	0.743849	0.481602
105.104		0.301725	0.347861	0.395257		1.19479	1.0967	1.52352		1.13839	1.06652	1.1806		1.0289	1.25496	1.53239		1.83009	1.39503	1.54731		0.85338	1.22307	1.45588		1.0259	0.985291	0.845671		0.898343	0.762627	0.497262
110.105		0.328826	0.319398	0.400313		1.17007	1.11264	1.44938		1.1683	1.03036	1.18438		0.912671	1.2383	1.51069		1.72403	1.36119	1.52479		0.82252	1.21745	1.40357		1.02061	1.0062	0.78671		0.878955	0.734456	0.533333
115.099		0.309169	0.356407	0.407338		1.11956	1.11778	1.3954		1.13834	1.07301	1.14442		0.917145	1.1723	1.49844		1.74087	1.37154	1.47288		0.784299	1.09122	1.4523		0.99205	0.924947	0.791944		0.830537	0.713206	0.498066
120.125		0.361691	0.357523	0.387792		1.12514	1.12207	1.42501		1.12078	1.01103	1.1363		0.922302	1.13842	1.4536		1.74296	1.38623	1.44002		0.740571	1.13089	1.45608		0.913378	0.948076	0.834231		0.827866	0.762495	0.497575
125.115		0.316737	0.343197	0.402721		1.16792	1.05486	1.38289		1.07293	1.00483	1.10968		0.928871	1.18851	1.47278		1.73477	1.31432	1.40817		0.77634	1.15189	1.45638		0.92659	0.916373	0.804863		0.761445	0.732117	0.483061
130.118		0.335647	0.300998	0.395804		1.09366	1.11361	1.34258		0.998413	0.992049	1.07689		0.943087	1.13376	1.37056		1.62369	1.31361	1.34578		0.746522	1.09633	1.37575		0.889939	0.935347	0.751661		0.791346	0.705361	0.488954
135.11		0.279077	0.358003	0.36639		1.05463	1.05159	1.34515		1.00824	0.958057	1.03667		0.849225	1.10021	1.41506		1.74648	1.31664	1.3658		0.732459	1.09948	1.4255		0.93235	0.863433	0.744025		0.769885	0.654895	0.450721
140.113		0.270758	0.379094	0.396769		1.01814	1.03561	1.3241		0.976935	0.935758	1.01375		0.803029	1.0743	1.37476		1.61254	1.25617	1.35291		0.672647	1.06928	1.30516		0.863138	0.839204	0.741397		0.762586	0.690091	0.483006
145.107		0.308411	0.339668	0.391122		1.05891	1.01092	1.26632		0.953477	0.881392	1.02416		0.823008	1.07311	1.36664		1.5355	1.22944	1.25895		0.74419	0.980717	1.29191		0.798853	0.8504	0.749243		0.672721	0.606659	0.441583
150.11		0.305907	0.338915	0.398985		1.02468	0.994896	1.30898		0.974576	0.905815	0.988074		0.86239	1.04948	1.26923		1.54976	1.21642	1.31657		0.67865	1.00647	1.28261		0.778979	0.795985	0.693933		0.763682	0.585517	0.449841
155.102		0.320608	0.337092	0.367499		1.02477	1.02574	1.21235		0.947014	0.863651	0.958499		0.77758	0.999478	1.24132		1.53776	1.25014	1.27586		0.665948	0.975208	1.26088		0.792533	0.740421	0.679167		0.681433	0.587518	0.449411
160.109		0.30615	0.331851	0.379628		0.917975	0.967177	1.1898		0.899879	0.804814	0.943471		0.796437	0.977486	1.21412		1.51056	1.17565	1.2419		0.648334	1.02488	1.24689		0.786055	0.777044	0.670235		0.63369	0.568471	0.415087
165.101		0.303216	0.320132	0.383206		0.930593	0.990888	1.13173		0.922111	0.832866	0.917593		0.779993	0.972538	1.27052		1.47099	1.1251	1.22302		0.640904	0.936967	1.17593		0.717924	0.814063	0.660893		0.57454	0.549668	0.4188
170.101		0.291277	0.358501	0.369568		0.913304	0.950404	1.18119		0.912832	0.77709	0.943981		0.792941	0.927227	1.17909		1.39634	1.11398	1.17936		0.706867	0.894318	1.2053		0.724674	0.708815	0.664083		0.668089	0.570037	0.403868
175.094		0.288293	0.343449	0.344476		0.910051	0.906735	1.0993		0.887097	0.829934	0.891913		0.723333	0.93195	1.16013		1.38343	1.07287	1.22103		0.623501	0.873254	1.11231		0.721563	0.687785	0.659435		0.595594	0.555562	0.434495
180.097		0.308142	0.291112	0.390213		0.941934	0.906071	1.13937		0.876852	0.750656	0.912804		0.751861	0.904184	1.12279		1.45981	1.0439	1.15799		0.604245	0.880762	1.1015		0.687897	0.702351	0.6578		0.597755	0.526126	0.383052
185.109		0.284484	0.348606	0.357482		0.922797	0.90122	1.15784		0.866672	0.667537	0.90833		0.720335	0.915423	1.05919		1.31511	1.04444	1.16344		0.585816	0.830278	1.09589		0.68224	0.708438	0.636381		0.618319	0.546745	0.397471
190.115		0.257743	0.331523	0.383881		0.88176	0.905935	1.01538		0.837778	0.704607	0.830415		0.712327	0.883754	1.10499		1.37267	0.96495	1.14673		0.566741	0.87693	1.11447		0.625642	0.678889	0.615301		0.577981	0.527392	0.384799
195.109		0.280086	0.321788	0.387882		0.892036	0.832035	1.06199		0.797196	0.747495	0.915517		0.68881	0.846262	1.11103		1.33339	0.960063	1.06708		0.577272	0.788482	1.1081		0.641837	0.668289	0.620495		0.604262	0.495615	0.367292
200.109		0.301761	0.305608	0.373447		0.852155	0.840927	1.05705		0.80937	0.732114	0.85619		0.689297	0.88493	1.0623		1.26477	0.969713	1.04755		0.561873	0.804818	1.07107		0.631731	0.679078	0.614625		0.54328	0.525044	0.373661
Plate B
TIME		DMSO	DMSO	DMSO		TG	TG	TG		0.002 μM	0.002 μM	0.002 μM		0.02 μM	0.02 μM	0.02 μM		0.2 μM	0.2 μM	0.2 μM		2 μM	2 μM	2 μM		10 μM	10 μM	10 μM		20 μM	20 μM	20 μM
0.7488		-0.0170253	-0.0265121	-0.0524537		0.00141024	0.00091342	-0.0306132		0.00252889	-0.0124705	-0.00367317		-0.0107596	0.00476534	0.0120966		0.00760665	0.00235446	-0.0049302		0.00189852	-0.0291144	-0.0152693		0.0303136	0.00265564	0.0133866		-0.00692752	0.034108	0.00884615
5.1408		0.0108732	-0.00557476	0.0214425		0.00262542	-0.0332143	0.0149776		-0.0112425	0.00302406	0.0111448		-0.00210236	-0.0215309	0.0299079		-0.0121944	0.0108769	0.0153696		-0.0133234	0.00698983	0.0284302		-0.0104477	0.0213264	0.0215097		0.0152479	0.000301648	-0.0107383
10.1168		0.0243873	-0.000812317	0.024407		0.00323529	-0.0280151	0.000327141		0.0284446	-0.00565287	0.0105208		-0.000327408	0.0315841	-0.00211937		0.00639289	0.00950769	-0.000187432		0.0271857	-0.0340849	0.0133336		-0.00554068	-0.0125379	0.0168117		0.0244777	-0.00641725	-0.00153696
15.112		-0.0320268	0.0227887	-0.00221233		0.0174608	-0.0109977	0.00336948		-0.00308905	-0.0203444	-0.000920243		-0.0106444	0.00593274	-0.0342375		0.0232347	-0.00134086	-0.000469748		0.00822585	0.0311206	0.000505219		-0.00172681	-0.0267303	-0.0452295		-0.0294244	-0.00305918	0.0107674
20.1072		0.0121322	0.00299347	0.023573		-0.00573243	0.00418231	0.0033904		-0.00949731	0.0388668	-0.00623638		0.00966341	-0.0147629	0.00188255		-0.0113085	-0.0079784	0.00208962		-0.00127211	0.0192026	-0.0188302		-0.00115627	0.0162429	-0.00292254		0.00189139	-0.0170298	0.00728417
25.1136		0.00165943	0.00711704	-0.0147565		-0.0189994	0.0671314	0.00854855		-0.00714469	-0.00342313	-0.0108358		0.0141703	-0.00598843	-0.00753018		-0.0137314	-0.0134197	-0.0118719		-0.0227146	0.00588625	-0.00816957		-0.0114422	-0.000956794	-0.00355596		-0.00526502	-0.00790345	-0.0146224
30.1088		-0.0592943	-0.0334792	-0.112071		-0.108839	-0.28822	-0.0976918		-0.153077	-0.107185	-0.0718553		-0.078485	-0.147142	-0.111839		-0.0937098	-0.113431	-0.140448		-0.184448	-0.181174	-0.133348		-0.00952424	-0.129166	-0.104252		-0.00139729	-0.134343	-0.024323
35.1056		0.170997	-0.0236133	0.153368		0.237224	0.372049	0.218663		0.251906	0.296915	0.229478		0.180263	0.167448	0.247194		0.205188	0.189601	0.226718		0.242425	0.0749	0.1409		0.168964	0.166909	0.0546696		0.120751	0.0589302	0.0476275
40.1008		0.162591	0.0993005	0.11195		0.357952	0.288784	0.331774		0.38492	0.523194	0.370926		0.293548	0.311529	0.482672		0.423882	0.418373	0.471471		0.428535	0.260654	0.380634		0.375199	0.385251	0.178538		0.211504	0.142637	0.128942
45.1264		0.153437	0.208858	0.189346		0.512547	0.430823	0.569178		0.591189	0.710603	0.530651		0.431533	0.471476	0.697603		0.651495	0.623347	0.742205		0.644688	0.405747	0.575887		0.558498	0.600626	0.307811		0.393853	0.26088	0.169738
50.12		0.227077	0.199325	0.209824		0.659644	0.591433	0.699273		0.700224	0.890684	0.71231		0.602373	0.610193	0.851795		0.769535	0.74397	0.819328		0.85036	0.457707	0.710069		0.750133	0.735801	0.395313		0.479014	0.351565	0.225804
55.1168		0.218894	0.259108	0.196543		0.81839	0.647631	0.837293		0.8203	1.04791	0.881203		0.712788	0.671081	0.986913		0.933719	0.91601	1.06695		1.01877	0.573036	0.890627		0.770855	0.832868	0.515517		0.611347	0.423996	0.298216
60.1136		0.248265	0.246887	0.245779		0.863612	0.635571	1.01275		0.932645	1.21586	0.950511		0.835848	0.819313	1.15353		1.02214	0.976775	1.08772		1.10494	0.681444	1.0053		0.944827	0.990904	0.599495		0.713292	0.45968	0.370117
65.1072		0.273727	0.277356	0.300477		0.941218	0.729161	1.07292		1.01941	1.27632	1.0148		0.895817	0.845628	1.19643		1.09429	1.11648	1.19751		1.20162	0.710643	1.11095		1.03081	0.965548	0.699471		0.690154	0.499167	0.422931
70.112		0.293382	0.337383	0.286369		1.08967	0.762946	1.08694		1.08139	1.40059	1.13664		0.976219	1.01367	1.15736		1.19228	1.24939	1.34791		1.22331	0.816482	1.11181		1.0934	1.03675	0.706097		0.786283	0.522435	0.420046
75.1072		0.303033	0.298636	0.321139		1.22828	0.779248	1.23373		1.16779	1.44682	1.12596		0.990139	1.01005	1.17532		1.16334	1.26405	1.27325		1.31021	0.866344	1.23534		1.10785	1.14103	0.825974		0.817346	0.595784	0.466151
80.1056		0.33952	0.297878	0.319106		1.11998	0.700437	1.26521		1.14602	1.42416	1.2084		1.04521	1.03983	1.2151		1.29826	1.32015	1.38734		1.31944	0.871197	1.20213		1.25494	1.09354	0.830833		0.730525	0.632321	0.530955
85.0992		0.298478	0.331394	0.369927		1.1696	0.775191	1.32757		1.24592	1.5058	1.249		1.13317	1.03268	1.23575		1.34294	1.38369	1.37761		1.36726	0.888742	1.23628		1.22123	1.11093	0.862065		0.822928	0.625619	0.512603
90.1248		0.316304	0.35748	0.323568		1.30382	0.825706	1.3417		1.27226	1.5779	1.29659		1.16065	1.12015	1.24909		1.25888	1.33174	1.43329		1.43074	0.92511	1.31361		1.24982	1.17771	0.85191		0.839959	0.675026	0.56459
95.1232		0.379863	0.372993	0.318823		1.19044	0.839171	1.30595		1.23434	1.56541	1.25603		1.22471	1.08533	1.3899		1.2653	1.41483	1.51016		1.3991	0.941323	1.30178		1.22436	1.21162	0.899552		0.831061	0.709164	0.542817
100.115		0.341142	0.342491	0.381625		1.20722	0.850818	1.30956		1.34422	1.55376	1.25497		1.15931	1.14619	1.35031		1.29685	1.42283	1.49177		1.44573	0.989811	1.32091		1.20213	1.25532	0.902377		0.834893	0.671263	0.568434
105.112		0.37248	0.348334	0.363322		1.23223	0.813115	1.3434		1.2135	1.62979	1.26591		1.15954	1.13433	1.33742		1.37637	1.38249	1.50609		1.38344	0.910333	1.29014		1.18782	1.22148	0.866377		0.75764	0.699858	0.545091
110.117		0.347956	0.354819	0.30259		1.22959	0.825807	1.3194		1.28413	1.58025	1.29155		1.20242	1.08541	1.34006		1.34531	1.38042	1.42949		1.44791	0.936951	1.32879		1.26405	1.27699	0.875367		0.824437	0.678071	0.568641
115.115		0.341422	0.377578	0.334293		1.2297	0.831456	1.23212		1.30049	1.50682	1.32498		1.15402	1.08723	1.25657		1.37123	1.35892	1.35924		1.38516	0.878372	1.3082		1.21248	1.19249	0.829107		0.759084	0.627916	0.559037
120.109		0.359792	0.38152	0.373919		1.2158	0.734804	1.2266		1.20635	1.5087	1.20962		1.13607	1.02619	1.22873		1.24998	1.43593	1.33126		1.31863	0.910472	1.31623		1.18921	1.1414	0.879584		0.786976	0.652467	0.537684
125.107		0.374734	0.402222	0.37566		1.23076	0.790095	1.27237		1.22304	1.56938	1.26277		1.083	1.02779	1.19239		1.26363	1.33671	1.31339		1.2294	0.860941	1.20428		1.18645	1.15355	0.811256		0.762298	0.627148	0.519054
130.101		0.402645	0.381807	0.397205		1.12936	0.69771	1.19141		1.17238	1.43133	1.18553		1.12071	0.973269	1.17856		1.21761	1.29173	1.29418		1.16948	0.927175	1.19854		1.14291	1.13161	0.840468		0.702864	0.585115	0.616047
135.128		0.356859	0.370883	0.388557		1.18509	0.685947	1.15046		1.13472	1.42623	1.12546		1.07945	0.946901	1.1022		1.21136	1.33644	1.23258		1.23564	0.782101	1.2184		1.12608	1.17327	0.836818		0.716024	0.584729	0.491432
140.125		0.358616	0.355611	0.403648		1.18658	0.665309	1.13813		1.20587	1.54299	1.15596		1.04414	0.933819	1.06103		1.13933	1.25367	1.27584		1.18152	0.865577	1.20484		1.07298	1.05491	0.7644		0.70439	0.56595	0.524355
145.12		0.359737	0.373682	0.399109		1.11177	0.724474	1.16358		1.06974	1.48302	1.13819		1.0676	0.93646	1.08109		1.16312	1.28421	1.24444		1.13227	0.788281	1.18046		1.05721	1.04401	0.811316		0.718637	0.577898	0.544279
150.114		0.327677	0.392072	0.406661		1.09497	0.73742	1.17825		1.06755	1.45127	1.11477		0.94938	0.88842	1.10412		1.0999	1.18751	1.18352		1.09709	0.807222	1.14528		1.06939	1.03818	0.777547		0.660436	0.578723	0.509498
155.118		0.377877	0.405461	0.342653		1.05391	0.599464	1.03686		1.13327	1.35689	1.08017		0.938358	0.880026	1.13078		1.11406	1.13418	1.13063		1.10493	0.865991	1.06841		1.00649	1.005	0.796931		0.580069	0.532151	0.490749
160.117		0.347216	0.380126	0.422801		1.01628	0.612682	1.08505		1.03574	1.32566	1.06406		0.906109	0.835226	0.994796		1.05054	1.18075	1.08336		1.05011	0.762593	1.13062		0.975248	0.931245	0.75317		0.608633	0.529886	0.461881
165.11		0.376095	0.393947	0.334119		1.03199	0.640873	1.04327		1.11531	1.29378	1.0797		0.879321	0.853707	1.03014		1.04583	1.16535	1.13174		1.15301	0.723117	1.07019		0.981016	0.973062	0.733176		0.6147	0.524889	0.51601
170.109		0.385563	0.380684	0.405125		0.972749	0.598676	1.03532		1.08804	1.25667	1.03934		0.89465	0.783672	1.00191		1.04016	1.16701	1.12825		1.03888	0.743259	1.05067		1.05679	0.912328	0.788951		0.58003	0.499869	0.511234
175.102		0.408106	0.367773	0.334794		0.988728	0.690878	0.995962		0.967476	1.26131	0.964575		0.844312	0.761636	0.956686		1.00352	1.12976	1.12737		1.00937	0.748596	1.0236		0.915151	0.943338	0.709011		0.559893	0.490306	0.427801
180.109		0.328538	0.379143	0.376906		0.941959	0.638494	1.04576		0.903122	1.26453	0.984285		0.941513	0.739007	0.949063		0.967217	1.09012	1.02614		0.951423	0.748815	1.03472		0.955367	0.889841	0.752786		0.601964	0.451976	0.420718
185.106		0.382081	0.38541	0.361982		0.934662	0.63607	0.992295		1.03615	1.24053	0.97715		0.806748	0.68434	0.957931		1.00215	1.01572	1.11592		1.03715	0.664155	0.975306		0.926801	0.887377	0.710109		0.51573	0.522573	0.421036
190.102		0.364498	0.360585	0.367861		0.938126	0.557078	0.951758		0.947846	1.16991	0.976324		0.764039	0.78705	0.96213		0.92709	1.04948	1.04767		0.958811	0.682931	0.986753		0.854939	0.883283	0.767427		0.521289	0.476352	0.417243
195.094		0.350989	0.375292	0.38803		0.840508	0.58195	0.973339		0.968506	1.17208	0.994171		0.884638	0.73421	0.846409		1.00523	0.95727	1.06183		0.93727	0.729124	0.996902		0.922024	0.848963	0.728678		0.540504	0.504587	0.401662
200.101		0.303237	0.375109	0.332599		0.851948	0.538644	0.941179		0.91585	1.05353	0.943807		0.833681	0.727712	0.897043		0.982925	1.02507	0.972091		0.945412	0.664074	1.01643		0.838546	0.817285	0.713429		0.521365	0.411759	0.433425
Plate C
TIME		DMSO	DMSO	DMSO		TG	TG	TG		0.002 μM	0.002 μM	0.002 μM		0.02 μM	0.02 μM	0.02 μM		0.2 μM	0.2 μM	0.2 μM		2 μM	2 μM	2 μM		10 μM	10 μM	10 μM		20 μM	20 μM	20 μM
0.7492		0.00174991	0.0156626	9.52709e-05		0.02886	-0.00772609	-0.00659826		-0.00986002	-0.00279396	0.0232801		0.0102082	-0.0294828	-0.00909128		0.0169189	0.00862206	-0.000564912		0.00293776	-0.0138628	-0.000982412		-0.0288392	-0.00569658	-0.0149267		-0.00776182	-0.00337721	0.0163332
5.1092		-0.00174402	0.00498768	-0.000508935		-0.00285488	-0.00155223	-0.00738558		-0.0201864	-0.000880605	-0.0140664		-0.00723426	0.00594626	0.00458954		-0.00314046	0.014327	0.00187219		0.0192166	0.00345397	0.00284108		-0.00309231	-0.00552046	-0.00244381		-0.00730478	-0.00456569	0.000185347
10.1012		-0.00260508	-0.0214424	-0.00393535		-0.00986245	0.00949208	0.0059987		-0.00227332	0.014457	-0.0210021		0.00927576	-1.24986e-05	-0.0139429		0.00968731	-0.00485396	-0.016811		-0.0103509	-0.0113847	0.00792104		0.00904975	0.0236283	-0.0112579		-0.0019242	-0.0103904	0.00107174
15.1044		-0.00784122	-0.00262166	-0.00669948		-0.0139426	-0.0035816	-0.00130821		0.0185477	-0.00544187	0.0106734		0.0114339	-0.0020302	-0.00637305		0.00733159	-0.0100457	-0.0106341		0.0124612	-0.0138442	-0.00788108		0.0127973	-0.00531208	0.0105897		-0.0124766	0.00769742	-0.0386569
20.0948		-0.0116632	-0.000417856	0.0191405		-0.00377525	-0.0067339	0.00338457		0.00148756	-0.0187334	-0.00478171		0.00629177	0.0154808	0.0183492		-0.0109561	0.00203758	0.019906		-0.0321288	0.0443558	0.00339271		-0.00231773	-0.0208402	0.000125083		0.0230308	0.0135677	0.0125508
25.0996		0.0221036	0.00383163	-0.008092		0.00157514	0.0101017	0.00590878		0.0122845	0.0133928	0.00589671		-0.0299754	0.0100984	0.00646841		-0.0198412	-0.010087	0.00623185		0.00786409	-0.00871807	-0.00529133		0.0124022	0.013741	0.0179136		0.00643657	-0.00293184	0.00851588
30.0932		0.0566202	-0.0400599	-0.0396516		-0.0313988	-0.0319207	0.00415629		-0.0401184	-0.0241623	-0.0528699		-0.0393737	-0.0396458	-0.0426708		-0.0732465	-0.0621444	-0.0626177		-0.0218318	-0.0420449	-0.0417456		-0.0100645	-0.0173009	-0.0374887		-0.0162668	-0.00970349	-0.0159353
35.0964		0.0999425	0.0854024	0.0933984		0.115006	0.146316	0.0945194		0.191927	0.218647	0.147674		0.190857	0.0931704	0.134144		0.121573	0.240314	0.147869		0.0817153	0.17613	0.159271		0.0851669	0.0537334	0.0518699		0.0312293	0.0737697	0.0173002
40.0884		0.157623	0.166292	0.158602		0.315409	0.353537	0.22045		0.582207	0.500198	0.385596		0.474856	0.30248	0.315915		0.322827	0.608282	0.400748		0.359659	0.437515	0.357814		0.161488	0.182478	0.153198		0.102943	0.177536	0.0988949
45.1124		0.180155	0.19532	0.157855		0.422861	0.555236	0.317634		0.88177	0.775136	0.619248		0.722361	0.413269	0.475875		0.507053	0.859928	0.609177		0.569751	0.637054	0.552086		0.271439	0.295342	0.245912		0.167537	0.275728	0.1471
50.1108		0.216113	0.235233	0.195733		0.584358	0.732454	0.438033		1.04588	0.996959	0.807385		1.00207	0.610255	0.620582		0.656596	1.08147	0.808843		0.743729	0.842868	0.753048		0.399019	0.371217	0.279829		0.235282	0.363199	0.181949
55.106		0.207346	0.263092	0.228424		0.760889	0.87844	0.505043		1.18894	1.09409	0.93946		1.10192	0.721856	0.770904		0.780474	1.28092	1.02947		0.88102	0.957971	0.870963		0.465112	0.456885	0.363451		0.279176	0.466237	0.193759
60.0996		0.243438	0.261184	0.227724		0.843923	0.987454	0.57817		1.2611	1.28129	1.03214		1.27389	0.778935	0.899531		0.917632	1.33813	1.07704		0.93553	1.0644	0.973441		0.571778	0.514511	0.412246		0.3363	0.51483	0.226508
65.1044		0.214639	0.330568	0.252133		0.98437	1.0054	0.625632		1.33608	1.34494	1.13548		1.37052	0.901955	1.03035		1.01596	1.49566	1.18247		1.0836	1.20832	1.11008		0.618572	0.604914	0.466947		0.374875	0.573332	0.297453
70.0964		0.288061	0.292432	0.264915		0.966896	1.15021	0.623671		1.47654	1.39278	1.27774		1.45525	1.03808	1.08538		1.12303	1.64365	1.24343		1.1557	1.25492	1.19006		0.775574	0.675899	0.513614		0.420382	0.610668	0.25522
75.0996		0.257758	0.371081	0.288321		1.06728	1.26639	0.656482		1.60874	1.50111	1.26692		1.59024	1.05616	1.15118		1.16004	1.68981	1.28469		1.3032	1.38359	1.12918		0.750044	0.722302	0.600713		0.491361	0.698467	0.31012
80.0916		0.275684	0.330711	0.290816		1.10169	1.28758	0.654759		1.68871	1.59595	1.38788		1.60771	1.08872	1.2122		1.18986	1.79191	1.31665		1.31785	1.37464	1.24892		0.860708	0.769916	0.605287		0.527177	0.757159	0.339783
85.0932		0.318084	0.357083	0.31536		1.22774	1.33785	0.729239		1.68176	1.57602	1.35107		1.6787	1.16142	1.26785		1.27507	1.80703	1.46242		1.35087	1.41697	1.26864		0.905727	0.800527	0.64789		0.557999	0.729384	0.397653
90.106		0.281956	0.363441	0.290823		1.19003	1.37828	0.704308		1.71273	1.62239	1.45275		1.71536	1.20104	1.34679		1.37349	1.84743	1.43045		1.37665	1.43998	1.33488		0.894366	0.822642	0.709887		0.607507	0.766485	0.337076
95.1092		0.288773	0.401447	0.302905		1.20865	1.25639	0.712749		1.70199	1.62669	1.42811		1.82965	1.21996	1.2868		1.34146	1.84742	1.43266		1.38438	1.50997	1.31355		0.90211	0.866622	0.677552		0.648339	0.850093	0.348362
100.104		0.298285	0.408857	0.271956		1.20803	1.36779	0.740579		1.79117	1.66401	1.49815		1.80729	1.20705	1.2807		1.34747	1.79406	1.49468		1.436	1.41103	1.39441		0.892709	0.87373	0.744068		0.653416	0.827119	0.402799
105.108		0.288953	0.383677	0.291034		1.21856	1.36941	0.745986		1.80427	1.65188	1.41099		1.83438	1.21644	1.31284		1.4624	1.92328	1.49853		1.50743	1.41482	1.38811		0.88336	0.89157	0.717205		0.628919	0.868998	0.392824
110.1		0.289867	0.394201	0.276204		1.22028	1.30742	0.743047		1.77434	1.67501	1.43272		1.72627	1.16362	1.33293		1.31933	1.77918	1.52928		1.41841	1.35065	1.31229		0.931287	0.867558	0.715323		0.662708	0.882955	0.410367
115.101		0.318473	0.416915	0.307497		1.17825	1.36372	0.69015		1.79723	1.64107	1.4401		1.68851	1.19772	1.26146		1.36614	1.80961	1.451		1.33088	1.44663	1.32327		0.908468	0.873366	0.719444		0.603413	0.864928	0.414252
120.093		0.348296	0.393721	0.284843		1.16635	1.31566	0.696709		1.82416	1.68757	1.42661		1.77674	1.18118	1.27106		1.42723	1.77099	1.47432		1.43012	1.40568	1.24642		0.833064	0.875672	0.702219		0.696633	0.856285	0.485071
125.098		0.29589	0.40267	0.323872		1.13848	1.31964	0.676246		1.69304	1.60653	1.3799		1.7148	1.19586	1.25598		1.3298	1.77913	1.45451		1.37425	1.33008	1.23349		0.829461	0.841286	0.667108		0.581612	0.828756	0.424333
130.088		0.342309	0.405826	0.330346		1.1135	1.16952	0.659115		1.6661	1.61944	1.30201		1.67032	1.15117	1.32387		1.36897	1.73924	1.37362		1.32458	1.27015	1.29866		0.818649	0.862666	0.690336		0.617555	0.832679	0.446198
135.112		0.323415	0.388979	0.303189		1.15661	1.18516	0.650255		1.59702	1.50147	1.33413		1.62279	1.12904	1.20078		1.24561	1.71184	1.40318		1.26968	1.24233	1.22443		0.824403	0.789068	0.663386		0.57844	0.845648	0.41741
140.104		0.361308	0.39529	0.299078		1.09536	1.14335	0.610216		1.61878	1.48033	1.32622		1.61711	1.11767	1.09364		1.29654	1.63453	1.34532		1.2497	1.30842	1.21482		0.815022	0.816664	0.673161		0.611872	0.829722	0.491015
145.108		0.318422	0.384694	0.315922		1.10119	1.20486	0.662139		1.6546	1.45656	1.36924		1.56873	1.14327	1.1844		1.22567	1.69231	1.27393		1.27685	1.24527	1.09942		0.777975	0.79472	0.631354		0.637605	0.796392	0.451536
150.1		0.300605	0.368514	0.327245		1.06361	1.13553	0.643661		1.52319	1.49978	1.24523		1.51223	1.06282	1.13932		1.23292	1.55033	1.30546		1.18303	1.1953	1.17993		0.739449	0.785599	0.647644		0.571212	0.802585	0.429023
155.104		0.309548	0.362971	0.31479		1.04994	1.09664	0.617414		1.52435	1.41112	1.18134		1.46696	1.02722	1.11318		1.17513	1.60083	1.26459		1.17889	1.17254	1.07003		0.710514	0.785808	0.625924		0.585242	0.784161	0.468988
160.106		0.306482	0.360112	0.293033		1.09472	1.03598	0.583276		1.45681	1.34734	1.24484		1.46162	0.984681	1.07557		1.20497	1.48097	1.24485		1.1793	1.17016	1.07703		0.675831	0.778798	0.631171		0.507689	0.837386	0.434896
165.098		0.290346	0.394422	0.32947		0.988395	1.03707	0.613712		1.45788	1.40262	1.21543		1.47831	0.963581	1.06653		1.17829	1.41887	1.21137		1.13731	1.12195	1.12057		0.664753	0.765338	0.560149		0.553073	0.740718	0.457212
170.104		0.299729	0.345606	0.33338		0.985958	0.984799	0.579523		1.41734	1.26633	1.16461		1.46589	0.928729	1.04978		1.14947	1.3847	1.18164		1.15845	1.11382	1.0499		0.673399	0.720959	0.55696		0.553675	0.76159	0.437466
175.098		0.328555	0.378172	0.274078		1.01404	1.02141	0.576122		1.40144	1.31597	1.11987		1.45785	0.951905	1.0268		1.0671	1.46664	1.20252		1.09535	1.12377	1.01457		0.653023	0.744052	0.580729		0.518041	0.72891	0.42516
180.117		0.317944	0.359798	0.27053		1.001	0.940905	0.563617		1.32793	1.28407	1.13982		1.39432	0.930892	1.06744		1.13085	1.3934	1.18726		1.08611	1.06846	1.05265		0.656979	0.737328	0.547923		0.50418	0.736606	0.47739
185.114		0.29082	0.361628	0.270861		0.947621	0.935177	0.560126		1.34327	1.20789	1.11358		1.37528	0.927824	1.031		1.09419	1.34166	1.1335		1.03135	1.04549	1.01479		0.613405	0.694232	0.568262		0.456448	0.753069	0.418325
190.116		0.304955	0.35128	0.281461		0.940909	0.929953	0.553488		1.2912	1.20879	1.09195		1.3634	0.923262	0.951994		1.05418	1.32842	1.13326		1.01752	1.0475	0.936987		0.651914	0.654978	0.574254		0.478487	0.781012	0.400945
195.109		0.284463	0.352922	0.278242		0.880469	0.891941	0.551004		1.19246	1.20621	1.06748		1.33116	0.901293	0.931943		0.993204	1.27194	1.09865		0.980161	0.965914	0.97332		0.606384	0.660794	0.531584		0.491942	0.685042	0.373335
200.112		0.276314	0.301279	0.29819		0.887508	0.928884	0.514023		1.18787	1.23599	1.07221		1.2259	0.883375	1.02937		1.01708	1.24572	1.09849		1.03176	1.04989	0.977234		0.605262	0.682734	0.514283		0.476655	0.68234	0.42309

## Sheet: 2-APB
Plate A
TIME		DMSO	DMSO	DMSO		TG	TG	TG		5 μM	5 μM	μM		10 μM	10 μM	10 μM		25 μM	25 μM	25 μM		33 μM	33 μM	33 μM		66 μM	66 μM	66 μM		100 μM	100 μM	100 μM
0.7516		-0.02022	0.01419	-0.02135		-0.0148	0.01448	0.00301		0.00217	0.01665	-0.00572		-0.01642	0.00318	-0.00454		0.00105	0.01295	-0.03372		-0.03268	0.00166	-0.00309		0.0103	-0.02449	-0.00281		-0.01824	0.01159	-0.02782
5.1036		0.00243	0.000322	-0.01974		0.00868	0.00765	-0.0228		0.02297	-0.03832	0.02235		0.00615	-0.00982	0.02811		-0.00861	-0.00833	0.0278		0.01552	-0.00769	0.0148		-0.00564	-0.00276	-0.00176		0.01409	0.00995	0.00431
10.1212		0.01778	-0.01451	0.04109		0.00611	-0.02213	0.01978		-0.02514	0.02167	-0.01663		0.01027	0.00665	-0.02357		0.00756	-0.00462	0.00592		0.01716	0.00603	-0.01171		-0.00466	0.02726	0.00456		0.00415	-0.02153	0.02351
15.0876		0.00306	-0.03524	0.01716		-0.00495	-0.011	0.02554		0.000425	0.01544	-0.01432		-0.00897	-0.0212	0.01355		-0.03631	-0.00803	0.01514		0.01684	0.0443	0.02327		-0.02039	0.02913	0.00159		-0.00857	-0.01844	0.01108
20.1052		0.03566	0.0107	-0.03414		-0.01911	0.000697	0.02033		0.00888	-0.000183	-0.0245		-0.00557	0.00157	0.02113		-0.00132	-0.02474	-0.01712		-0.02605	0.02511	0.02091		-0.03519	-0.00217	0.02806		0.02588	-0.01878	0.02816
25.1228		0.0268	0.0058	-0.01941		-0.04037	-0.00833	0.02369		-0.01251	0.01201	-0.01465		-0.00185	-0.02271	-0.01339		-0.0028	-0.04553	-0.01515		-0.01174	0.00711	0.00157		-0.00259	-0.00638	0.0029		-0.01056	-0.01726	0.01154
30.1404		-0.07175	-0.09906	-0.16684		-0.10338	-0.09801	-0.09886		-0.12132	-0.09794	-0.12638		-0.09211	-0.12376	-0.12268		-0.08938	-0.15931	-0.17418		-0.06047	-0.06919	-0.1357		-0.02443	-0.17277	-0.11996		-0.01192	-0.08912	-0.0302
35.1068		0.14326	0.12304	0.11623		0.21815	0.21127	0.20897		0.17226	0.15044	0.21559		0.13722	0.16384	0.20345		0.27206	0.22397	0.20644		0.16191	0.14274	0.18203		0.18459	0.17057	0.23816		0.05223	0.12751	0.18812
40.1244		0.09421	0.10147	0.08101		0.37954	0.45105	0.32975		0.25258	0.27621	0.42973		0.2618	0.1944	0.324		0.47661	0.41797	0.52576		0.25109	0.32201	0.37324		0.3104	0.38328	0.61726		0.15246	0.30125	0.47883
45.0908		0.12646	0.13564	0.12697		0.63193	0.75338	0.48304		0.33808	0.4054	0.66405		0.39479	0.33214	0.51065		0.87247	0.69422	0.81829		0.33318	0.44409	0.62104		0.48345	0.56571	1.01641		0.24487	0.47231	0.74682
50.1084		0.14469	0.15339	0.13908		0.93697	1.02165	0.64265		0.52369	0.5363	0.9313		0.47992	0.43375	0.69591		1.23838	0.88983	1.1643		0.49207	0.62981	0.8572		0.65079	0.68597	1.41166		0.31874	0.61004	0.95334
55.126		0.16649	0.14639	0.15659		1.15956	1.24096	0.7807		0.64462	0.74113	1.1533		0.59915	0.57637	0.78278		1.47349	1.03091	1.36853		0.58589	0.78962	1.05132		0.74297	0.88405	1.65276		0.37849	0.73213	1.2067
60.0924		0.15339	0.16154	0.18886		1.37739	1.44771	0.93417		0.73922	0.82043	1.42051		0.76251	0.66585	0.99447		1.7046	1.2103	1.57172		0.68011	0.95399	1.25605		0.85811	0.97577	1.8106		0.44869	0.87124	1.43564
65.11		0.19497	0.15783	0.16253		1.56924	1.6296	1.03709		0.94777	0.98714	1.55487		0.84402	0.71843	1.06924		1.77325	1.42431	1.67442		0.78143	1.03446	1.36416		1.00603	1.13457	2.11247		0.52344	0.96933	1.63518
70.1788		0.16533	0.18321	0.15705		1.58645	1.79326	1.1451		1.05042	1.08701	1.76673		0.98379	0.79435	1.21864		2.01457	1.59451	1.81308		0.83293	1.02848	1.43503		1.07859	1.19716	2.23101		0.55907	1.02951	1.66195
75.094		0.1668	0.14756	0.16315		1.76819	1.93579	1.26802		1.17786	1.28254	1.87193		0.99178	0.8485	1.24998		2.29928	1.62722	2.08991		0.86377	1.15055	1.62866		1.26242	1.28148	2.42669		0.62744	1.22799	1.87441
80.1116		0.2066	0.20516	0.16102		1.93552	2.05832	1.39457		1.21148	1.44417	1.97268		1.09822	0.92278	1.34505		2.19238	1.83812	2.09123		0.94307	1.17059	1.69707		1.26378	1.42206	2.60156		0.66404	1.24841	1.88579
85.1292		0.20448	0.21782	0.22725		1.94326	2.0844	1.38735		1.36931	1.47185	1.99069		1.1504	1.01699	1.45181		2.42392	1.80413	2.15883		0.98236	1.32848	1.84698		1.34151	1.47978	2.54673		0.7023	1.19357	2.05344
90.1468		0.20209	0.20065	0.24793		1.98167	2.25664	1.53156		1.43914	1.52291	2.13764		1.29476	1.08113	1.58716		2.40484	1.88889	2.15144		1.05282	1.35573	1.86459		1.35484	1.3897	2.6452		0.73501	1.35998	2.17912
95.1132		0.22709	0.18078	0.22705		2.02254	2.37558	1.64005		1.46697	1.67754	2.25831		1.25285	1.12169	1.58497		2.43378	1.93136	2.20247		1.02571	1.27996	1.82448		1.41271	1.53794	2.79193		0.71594	1.36476	2.30644
100.131		0.20974	0.21512	0.14988		2.14754	2.32757	1.68555		1.53618	1.62891	2.22506		1.29153	1.11055	1.65229		2.61697	2.01079	2.32532		1.08558	1.47748	1.85482		1.34393	1.50836	2.85752		0.78992	1.39848	2.37353
105.097		0.23472	0.21055	0.21175		2.18224	2.23555	1.78347		1.56099	1.65225	2.25496		1.3049	1.14914	1.63273		2.50172	2.01663	2.34601		1.1356	1.42415	1.78992		1.38862	1.57029	2.70009		0.82242	1.43151	2.2533
110.115		0.20628	0.20238	0.24172		2.12643	2.34668	1.82315		1.67949	1.69205	2.21205		1.36415	1.19933	1.71001		2.45147	2.04682	2.26935		1.20159	1.49283	1.85093		1.42414	1.57889	2.82987		0.78205	1.45177	2.26147
115.132		0.2381	0.24832	0.23233		2.02848	2.32782	1.77584		1.69292	1.77357	2.32531		1.39915	1.0978	1.70196		2.60545	2.05553	2.32703		1.1218	1.39626	1.8236		1.49467	1.52434	2.73629		0.83941	1.42224	2.42214
120.099		0.23053	0.21446	0.19006		2.20588	2.41751	1.8989		1.63172	1.78884	2.32289		1.40742	1.19868	1.66844		2.48489	2.03699	2.23631		1.16559	1.45873	1.93626		1.45705	1.49969	2.74348		0.79356	1.45787	2.24959
125.116		0.18478	0.21719	0.22049		2.20058	2.26815	1.87067		1.70357	1.89477	2.27791		1.49757	1.20396	1.7721		2.59859	1.87457	2.33235		1.19326	1.48128	1.80994		1.46072	1.51361	2.77251		0.80795	1.32442	2.24273
130.134		0.18986	0.24995	0.22717		2.14966	2.19821	1.81219		1.68681	1.77985	2.26429		1.44494	1.17294	1.78089		2.34287	1.8645	2.04654		1.18254	1.51936	1.77196		1.47511	1.48997	2.5855		0.83846	1.40397	2.20588
135.152		0.19459	0.18882	0.23389		2.14678	2.27431	1.76627		1.78361	1.71308	2.16647		1.38504	1.23889	1.71711		2.39766	1.95776	2.1784		1.18648	1.50091	1.75254		1.41512	1.53023	2.74728		0.86871	1.4351	2.27159
140.118		0.18268	0.23055	0.18361		2.0614	2.11389	1.6961		1.74445	1.76862	2.14884		1.43827	1.11657	1.75773		2.31956	1.95192	2.13569		1.15094	1.46141	1.76845		1.43453	1.42271	2.63901		0.91501	1.40416	2.18944
145.136		0.2734	0.18854	0.22779		2.0525	2.0951	1.70512		1.69543	1.7689	2.10642		1.42205	1.15486	1.7206		2.23098	1.77321	2.00999		1.10033	1.56889	1.70434		1.40251	1.46697	2.48307		0.8931	1.38953	2.2147
150.102		0.2096	0.19752	0.227		2.03122	2.08672	1.78232		1.66878	1.75825	2.06801		1.38391	1.10643	1.59437		2.1358	1.90344	2.09134		1.18286	1.53567	1.68358		1.2511	1.36947	2.52981		0.87893	1.33715	1.99527
155.12		0.19485	0.2255	0.20462		2.00413	2.03845	1.7829		1.69535	1.74223	2.09466		1.30444	1.11005	1.57091		2.1338	1.78538	1.98135		1.26814	1.36935	1.67995		1.37957	1.37559	2.54785		0.86155	1.30251	2.14546
160.086		0.22454	0.20358	0.23569		2.02621	1.96964	1.68058		1.6859	1.69175	2.01523		1.34853	1.11887	1.62755		2.14969	1.78014	1.8761		1.14777	1.41169	1.58301		1.42676	1.33173	2.38233		0.84835	1.29375	2.00783
165.104		0.21749	0.21741	0.20289		1.90134	1.90007	1.69388		1.6667	1.64766	2.03873		1.37892	1.1181	1.55558		2.07839	1.68062	1.9593		1.11823	1.44188	1.64538		1.34312	1.33208	2.42588		0.87546	1.31492	1.98239
170.121		0.1923	0.23225	0.26337		2.01242	1.9392	1.73746		1.67802	1.71413	1.98391		1.36182	1.07069	1.46332		2.04557	1.74084	1.90691		1.08672	1.33062	1.63966		1.29657	1.31798	2.48501		0.88547	1.29088	2.03283
175.139		0.20529	0.20349	0.21753		1.8554	1.88647	1.65053		1.62235	1.62989	1.85065		1.27564	1.16052	1.61182		1.96527	1.65177	1.79641		1.12131	1.36131	1.48409		1.3587	1.24077	2.45882		0.88113	1.25715	1.99735
180.105		0.19745	0.256	0.2353		1.79584	1.83053	1.59078		1.58459	1.60804	1.78407		1.26548	1.01902	1.50379		1.99517	1.66542	1.74351		1.13328	1.41209	1.54419		1.28466	1.27963	2.49249		0.82958	1.2773	1.84611
185.123		0.21446	0.24288	0.23799		1.8349	1.81138	1.61314		1.5839	1.57189	1.86024		1.23397	1.09161	1.51768		1.92838	1.68528	1.76737		1.10051	1.30026	1.52329		1.29767	1.27122	2.29744		0.8121	1.2786	1.93471
190.14		0.25297	0.24129	0.17414		1.77901	1.75907	1.6094		1.62973	1.60701	1.77131		1.16405	1.0468	1.5056		1.97381	1.64502	1.77483		1.09184	1.36979	1.51711		1.26496	1.21045	2.45942		0.85371	1.22267	1.83082
195.107		0.23562	0.2295	0.19089		1.73431	1.75393	1.52618		1.57029	1.55826	1.80083		1.20079	0.99645	1.48189		2.02259	1.57537	1.72161		1.07841	1.36357	1.47696		1.20583	1.22641	2.28154		0.82725	1.1663	1.98849
Plate B
TIME		DMSO	DMSO	DMSO		TG	TG	TG		5 μM	5 μM	μM		10 μM	10 μM	10 μM		25 μM	25 μM	25 μM		33 μM	33 μM	33 μM		66 μM	66 μM	66 μM		100 μM	100 μM	100 μM
0.7416		0.01009	0.01935	-0.00812		-0.00792	0.000536	0.02887		-0.00637	0.0182	0.01538		0.01755	-0.00835	0.01279		-0.00731	0.01058	-0.000794		0.0089	-0.01651	0.01341		-0.01154	-0.00204	-0.00745		-0.00373	0.00644	-0.01172
5.0936		-0.02901	-0.0028	0.000626		0.00667	-0.00359	-0.01099		-0.0043	-0.00443	0.000131		-0.00472	0.0084	0.01408		-0.00471	-0.0103	-0.01196		-0.01112	0.01496	0.00349		-0.00527	-0.01809	0.02508		0.01803	-0.01247	-0.00685
10.06		0.01892	-0.01655	0.00749		0.00125	0.00306	-0.01788		0.01067	-0.01377	-0.01551		-0.01283	-4.8e-05	-0.02687		0.01201	-0.000285	0.01276		0.00222	0.00155	-0.0169		0.01681	0.02013	-0.01764		-0.0143	0.00602	0.01858
15.0776		-0.02568	0.01228	-0.04213		-0.00261	0.01531	0.01347		0.01654	0.00293	-0.01702		0.02662	0.00594	0.00792		0.04926	0.0101	0.02406		0.02693	0.01337	0.00922		0.02311	-0.00244	0.00177		0.01317	0.00195	0.00635
20.0952		-0.01024	-0.01671	-0.00629		-0.02227	-0.01206	0.00975		0.0147	0.00422	0.01799		0.06477	-0.00614	0.01263		0.03266	0.03263	-0.00651		-0.00677	-0.00434	-0.00402		0.01456	-0.01857	-0.00573		0.00614	0.0101	-0.02649
25.1128		-0.0076	0.00361	-0.01937		0.01368	0.01675	-0.02188		-0.01128	-0.000958	-0.00515		0.03139	0.01189	0.00783		0.05712	0.0158	0.00733		0.00701	0.03591	0.00104		0.04505	-0.00695	0.01964		-0.00162	0.00641	-0.01503
30.0792		-0.14534	-0.09065	-0.08625		-0.10121	-0.09836	-0.09382		-0.03395	-0.05593	-0.11742		-0.08624	-0.06731	-0.13194		-0.0677	-0.12859	-0.12189		-0.02578	-0.0863	-0.12062		0.02644	-0.14486	-0.14985		0.01606	-0.08392	-0.12664
35.0968		0.08066	0.10875	0.08426		0.20785	0.08445	0.13302		0.14889	0.18293	0.23136		0.17207	0.09018	0.29357		0.21921	0.24244	0.16887		0.135	0.13176	0.10035		0.26707	0.10989	0.14213		0.07694	0.08053	0.07452
40.1144		0.04363	0.10559	0.0618		0.40486	0.11489	0.12245		0.1779	0.2829	0.30696		0.19525	0.15573	0.41931		0.37713	0.39119	0.30704		0.24142	0.37831	0.37545		0.51345	0.33102	0.45731		0.19743	0.18489	0.24791
45.0808		0.05084	0.09234	0.08102		0.59635	0.17244	0.25156		0.28935	0.43913	0.48883		0.27493	0.2469	0.66182		0.66261	0.64572	0.46827		0.42577	0.55497	0.57616		0.84259	0.45494	0.70374		0.33953	0.26387	0.3517
50.0984		0.11662	0.1225	0.092		0.8697	0.21602	0.32718		0.32892	0.6166	0.57738		0.4061	0.33177	0.90329		0.90139	0.91608	0.65475		0.60859	0.77517	0.74949		1.1272	0.53053	0.86076		0.45733	0.30113	0.53106
55.0648		0.13689	0.12187	0.11249		1.0814	0.25339	0.47581		0.41815	0.81929	0.73517		0.45676	0.40212	1.27297		1.12408	1.13876	0.82837		0.78889	0.91691	0.93003		1.27197	0.61959	0.96193		0.57126	0.38026	0.637
60.0824		0.16946	0.13186	0.15016		1.36979	0.3457	0.54733		0.54062	0.96433	0.8546		0.60523	0.47565	1.4009		1.30283	1.32977	0.94512		0.972	1.09195	1.1249		1.49711	0.67819	1.04928		0.7081	0.50638	0.7637
65.0488		0.16663	0.14318	0.12989		1.42055	0.32834	0.63582		0.60224	1.12985	1.04995		0.65684	0.55643	1.57284		1.41142	1.57135	1.12336		1.09362	1.28655	1.35191		1.55782	0.69958	1.14222		0.77901	0.60129	0.9478
70.0664		0.16007	0.1369	0.11429		1.62647	0.41017	0.71445		0.64055	1.21333	1.11759		0.67363	0.5768	1.70352		1.54961	1.55276	1.26584		1.27627	1.44851	1.45819		1.6797	0.79613	1.20623		0.89978	0.66003	1.03561
75.084		0.15522	0.17433	0.09333		1.76291	0.44004	0.87483		0.67495	1.32787	1.24079		0.70122	0.69858	1.74097		1.70386	1.76183	1.3809		1.44632	1.55584	1.63238		1.73193	0.79674	1.27747		1.0457	0.71351	1.13471
80.1016		0.15669	0.15172	0.12572		1.81409	0.46635	0.89993		0.67924	1.39067	1.27881		0.81225	0.68413	2.04949		1.78841	1.88301	1.5078		1.52423	1.5949	1.70528		1.84258	0.84591	1.3425		1.11302	0.78183	1.18048
85.068		0.17618	0.16639	0.1482		1.89719	0.53267	0.96137		0.82244	1.67476	1.3379		0.84423	0.79137	2.01697		1.86237	1.89319	1.52386		1.55265	1.83239	1.85943		1.90926	0.83684	1.32094		1.15457	0.85351	1.27096
90.0856		0.15615	0.16997	0.13566		1.9536	0.57422	0.9672		0.81654	1.54309	1.39102		0.94079	0.79671	2.1011		1.9432	1.98878	1.61021		1.65491	1.8644	1.91657		1.78969	0.82553	1.27992		1.20295	0.89158	1.39176
95.1032		0.14469	0.14638	0.13668		2.13445	0.59614	1.09565		0.90107	1.7429	1.39024		0.91635	0.82661	2.04798		2.04459	2.00171	1.73324		1.79138	1.81428	1.89582		1.82761	0.83904	1.29285		1.30505	0.93626	1.39189
100.07		0.20935	0.16326	0.16116		2.06775	0.69512	1.08452		0.79805	1.80071	1.44085		1.00194	0.87237	2.24652		2.11355	2.0694	1.7278		1.81504	1.81509	2.03379		1.75808	0.86336	1.29545		1.28959	0.9715	1.51376
105.087		0.20484	0.16201	0.15512		2.12055	0.63893	1.14021		0.86444	1.72619	1.47278		0.93833	0.89853	2.13787		2.0754	2.1769	1.70468		1.79835	1.94745	2.0358		1.73248	0.79664	1.36729		1.29149	0.93696	1.55022
110.054		0.2158	0.19137	0.16545		2.20951	0.64858	1.15714		0.91555	1.9097	1.44204		1.0126	0.94912	2.22496		2.03997	2.03675	1.74894		1.92172	1.97874	2.03878		1.72435	0.8237	1.36786		1.38886	1.09391	1.57359
115.071		0.22637	0.18136	0.14992		2.06115	0.70928	1.14133		0.9214	1.8183	1.53539		1.02117	0.94717	2.16635		2.12426	2.11934	1.77489		1.86628	1.92517	2.04486		1.6309	0.84331	1.38598		1.40134	0.98477	1.58924
120.089		0.21704	0.19266	0.155		2.14304	0.70271	1.15752		0.90616	1.90501	1.50247		1.04321	0.91601	2.29582		2.06471	2.02268	1.83083		1.85785	1.92651	2.01154		1.64126	0.81063	1.3823		1.40019	1.05519	1.62459
125.106		0.23377	0.1953	0.18034		2.124	0.75441	1.21563		0.90508	1.8124	1.552		0.99733	1.00733	2.17973		2.07941	2.09795	1.86587		1.86003	1.94375	2.12995		1.56401	0.80875	1.41152		1.41116	1.03163	1.66982
130.073		0.21121	0.20363	0.16739		2.10459	0.77209	1.2162		0.90537	1.90513	1.49696		1.11004	0.95649	2.06559		1.92148	2.13552	1.78794		1.88519	1.9102	2.10347		1.50862	0.8743	1.41623		1.37833	1.03769	1.64953
135.09		0.20859	0.18444	0.15515		2.03436	0.74746	1.29894		0.97799	1.89768	1.53021		1.02471	0.96825	2.1102		1.89369	2.01931	1.84735		1.8696	1.86151	2.10278		1.47424	0.77002	1.42033		1.50056	1.09105	1.53257
140.108		0.23276	0.21036	0.18987		2.10834	0.77299	1.20215		0.88517	1.75944	1.41284		1.1141	0.94129	2.11384		1.95891	2.05016	1.7191		1.74699	1.88414	2.12998		1.3387	0.78566	1.40112		1.38099	1.0935	1.70231
145.074		0.22248	0.19163	0.19194		1.96057	0.82003	1.18902		0.8916	1.84691	1.39707		1.08896	0.9076	2.1121		1.86964	1.9374	1.73265		1.76088	1.85338	2.05281		1.39798	0.75083	1.41111		1.33564	1.07133	1.60427
150.092		0.24437	0.20482	0.18159		1.97711	0.81445	1.20473		0.88248	1.72282	1.34691		1.10977	0.96094	1.96401		1.94931	1.90632	1.62625		1.7434	1.73809	1.99861		1.25791	0.7561	1.48612		1.39365	1.09345	1.60303
155.058		0.26376	0.17048	0.18748		1.94746	0.80346	1.24059		0.90237	1.76769	1.37697		1.04002	0.96415	1.99967		1.86094	1.90593	1.62162		1.59757	1.85269	1.96808		1.30678	0.76272	1.37585		1.40476	1.04481	1.60164
160.076		0.20195	0.21513	0.17097		1.92146	0.7759	1.16578		0.96503	1.7437	1.32796		1.03571	0.94687	1.92455		1.88952	1.80638	1.61228		1.67535	1.77888	1.86456		1.17967	0.77488	1.32133		1.42356	1.09914	1.57466
165.094		0.25234	0.21926	0.17046		1.88101	0.82605	1.08487		0.90167	1.64783	1.34302		0.97489	0.98184	1.95814		1.78096	1.85115	1.62569		1.69307	1.69352	1.79321		1.21408	0.78171	1.22997		1.34057	1.05918	1.57691
170.06		0.23151	0.21757	0.17072		1.95564	0.85851	1.13058		0.97828	1.68082	1.29674		1.05539	0.95456	1.92912		1.79574	1.7564	1.6115		1.58867	1.66127	1.78327		1.14194	0.80826	1.18014		1.30988	0.98882	1.49044
175.078		0.27136	0.18541	0.17674		1.75446	0.79413	1.17519		0.87645	1.64404	1.24986		1.03472	0.91198	1.83654		1.69582	1.89769	1.46705		1.64583	1.72279	1.81058		1.18114	0.74119	1.14476		1.33975	1.00545	1.44855
180.095		0.25828	0.2176	0.19343		1.76891	0.82782	1.14879		0.84536	1.5703	1.15318		1.04826	0.92786	1.76664		1.69015	1.71328	1.46774		1.57637	1.64035	1.87109		1.06336	0.73242	1.02884		1.25519	1.00543	1.56597
185.113		0.25694	0.21602	0.13413		1.75913	0.80924	1.17348		0.8147	1.63017	1.15858		1.02333	0.90829	1.69408		1.66286	1.83986	1.50041		1.5386	1.59406	1.93107		1.04452	0.71694	0.97959		1.29019	0.99258	1.48691
190.079		0.24999	0.23171	0.1735		1.76169	0.85351	1.10725		0.86556	1.53698	1.14611		1.04781	0.92833	1.7512		1.67189	1.54799	1.51893		1.5723	1.50964	1.76844		1.0418	0.7024	0.90169		1.23716	0.98113	1.45303
195.097		0.25466	0.20813	0.18288		1.58594	0.84467	1.13463		0.88202	1.53144	1.14905		1.00301	0.91217	1.72893		1.56229	1.67339	1.48779		1.50225	1.59347	1.7112		0.96078	0.80747	0.82919		1.15992	0.96705	1.3934
Plate C
TIME		DMSO	DMSO	DMSO		TG	TG	TG		5 μM	5 μM	μM		10 μM	10 μM	10 μM		25 μM	25 μM	25 μM		33 μM	33 μM	33 μM		66 μM	66 μM	66 μM		100 μM	100 μM	100 μM
0.7448		0.00391	-0.01134	-0.000219		-0.00487	0.01976	-0.02139		0.01746	0.00533	-0.0127		0.01021	-0.01559	-0.0061		0.01725	-0.00307	-0.00177		0.01357	0.02624	-0.00794		0.0035	0.01231	-0.01806		-0.03501	-0.02449	-0.02085
5.1356		-0.01093	-0.00762	0.00135		-0.00387	-0.0049	0.02176		-0.03207	-0.00596	0.00618		-0.02361	-0.00546	-0.01547		-0.000301	0.02611	-0.00357		-0.01504	-0.000212	-0.01154		0.000504	-0.00162	0.02654		0.02661	0.01761	0.0047
10.122		0.00702	0.01896	-0.00113		0.00873	-0.01486	-0.000371		0.01461	0.000626	0.00652		0.0134	0.02105	0.02157		-0.01695	-0.02303	0.00534		0.00147	-0.02603	0.01949		-0.00401	-0.0107	-0.00848		0.0084	0.00688	0.01615
15.1186		0.00615	0.01794	0.00256		-0.00193	-0.000727	0.00164		0.02104	0.00168	0.00636		0.01759	0.00489	-0.00739		-0.03667	0.02416	0.00101		0.000875	-0.00359	0.03299		-0.00592	0.03011	-0.00401		0.00739	0.01554	0.00172
20.1156		-0.0148	0.01631	-0.02627		-8e-05	0.0019	-0.01254		0.02209	-0.00966	-0.00854		0.03327	0.00352	-0.00194		-0.0084	-0.0018	-0.02098		-0.02066	-0.01292	-0.00768		-0.0058	-0.02804	0.01496		-0.02772	0.02845	0.01238
25.1122		-0.01684	0.01155	0.000685		-0.000269	-0.00361	-0.00109		-0.00303	-0.0031	-0.01905		-0.00706	-0.00763	0.00344		0.0142	0.02244	-0.03508		-0.000583	-0.00286	0.03807		0.000436	-0.0226	0.00948		-0.0086	0.00917	0.02429
30.109		-0.0849	-0.09897	-0.1456		-0.11222	-0.06745	-0.10372		-0.0697	0.26232	-0.06737		-0.11072	-0.12384	-0.1069		-0.10694	-0.06261	-0.10724		0.00438	-0.07074	-0.03515		0.01601	-0.14787	-0.10318		0.0447	-0.01976	-0.01725
35.1056		0.07562	0.13772	0.14393		0.22075	0.25565	0.17055		0.12816	0.23754	0.15367		0.23139	0.17437	0.23054		0.1842	0.09806	0.13778		0.20385	0.08944	0.11273		0.37015	0.09496	0.06876		0.14726	0.2464	0.10156
40.1024		0.14551	0.11134	0.08335		0.29225	0.39936	0.29727		0.12274	0.3245	0.29914		0.37152	0.34861	0.37577		0.25259	0.15594	0.23594		0.346	0.21905	0.26507		0.66	0.18563	0.18567		0.32625	0.54979	0.22596
45.1194		0.17769	0.11075	0.09175		0.48766	0.56762	0.43658		0.13757	0.43612	0.45473		0.57578	0.53414	0.54652		0.40177	0.25554	0.3645		0.5041	0.2603	0.39911		1.00123	0.28404	0.29712		0.47996	0.88181	0.30429
50.1258		0.19081	0.15482	0.14468		0.63412	0.73922	0.57584		0.19615	0.48872	0.54361		0.80601	0.74065	0.78075		0.53301	0.3109	0.51345		0.64657	0.39153	0.54527		1.2324	0.35668	0.39574		0.613	0.99376	0.43191
55.1226		0.25016	0.13941	0.12071		0.69347	0.88045	0.72109		0.24088	0.62435	0.74253		0.85197	0.88122	0.95505		0.72599	0.3612	0.61222		0.83021	0.45462	0.61075		1.50173	0.38387	0.55908		0.79912	1.24356	0.47797
60.1194		0.24294	0.17599	0.173		0.83455	0.98155	0.83129		0.29283	0.74869	0.87892		1.06112	1.01567	1.12893		0.77693	0.35773	0.70042		0.99571	0.50964	0.68355		1.85395	0.51842	0.60668		0.87934	1.39491	0.52537
65.1162		0.27202	0.20656	0.2027		0.92507	1.10578	0.94374		0.34352	0.84302	0.98528		1.15033	1.14615	1.24947		0.8464	0.40351	0.85952		1.03646	0.57709	0.80671		1.78812	0.59063	0.65894		0.99783	1.50325	0.61183
70.1128		0.26434	0.23811	0.1881		1.06512	1.24914	1.04565		0.31336	0.89657	1.02924		1.21469	1.27463	1.31265		1.02315	0.42018	0.92269		1.1641	0.62877	0.87259		1.88608	0.55298	0.7194		1.08572	1.55527	0.71183
75.1096		0.27557	0.1776	0.19629		1.04844	1.33996	1.03556		0.40489	0.93019	1.00272		1.23455	1.34452	1.35753		1.09323	0.49823	1.0114		1.25408	0.64639	0.97731		1.90309	0.68562	0.84023		1.16257	1.57731	0.74871
80.1064		0.28021	0.25627	0.20641		1.15409	1.38398	1.06949		0.4105	1.00196	1.00012		1.23136	1.37807	1.39214		1.17205	0.4785	1.04911		1.23528	0.74318	0.98763		2.05672	0.69488	0.92169		1.16693	1.82659	0.79692
85.1026		0.30068	0.23739	0.20076		1.18951	1.46446	1.19652		0.4075	1.0688	1.17245		1.31711	1.48551	1.52368		1.20625	0.57286	1.05732		1.20713	0.79412	1.04553		2.17924	0.76614	0.9659		1.26416	1.87119	0.79991
90.1298		0.32489	0.26284	0.18959		1.22007	1.48831	1.14757		0.48881	1.15977	1.24474		1.33604	1.47863	1.59144		1.26985	0.55294	1.15653		1.30783	0.79027	1.07332		2.01569	0.83652	1.01842		1.32704	1.87866	0.86346
95.1264		0.3039	0.28171	0.18523		1.21577	1.56321	1.20609		0.49704	1.11918	1.23482		1.39674	1.50922	1.56025		1.22644	0.56877	1.17221		1.35365	0.84009	1.16498		2.06017	0.88438	1.0326		1.28448	1.95002	0.87339
100.123		0.33944	0.3075	0.19098		1.33065	1.58314	1.2139		0.53827	1.16158	1.2375		1.33205	1.56174	1.43452		1.29973	0.60316	1.2713		1.40134	0.85675	1.15955		2.07992	0.92769	1.08674		1.34821	1.93101	0.85595
105.12		0.30505	0.25518	0.2241		1.27795	1.53731	1.31617		0.55495	1.31362	1.1909		1.26046	1.49377	1.69106		1.26685	0.59214	1.19018		1.41268	0.83158	1.14367		2.12505	0.96539	1.10067		1.35652	1.84786	0.90477
110.117		0.36647	0.25696	0.22555		1.23214	1.51709	1.25844		0.54581	1.23914	1.28278		1.28028	1.50912	1.62566		1.35319	0.65976	1.26982		1.45764	0.88928	1.16198		2.0315	0.93297	1.15463		1.30065	1.81478	0.89489
115.113		0.35728	0.27504	0.24952		1.29843	1.60853	1.29674		0.54617	1.22148	1.2091		1.13986	1.57748	1.59931		1.38556	0.60485	1.21364		1.36583	0.9634	1.19102		2.15759	0.95518	1.0871		1.34301	1.83398	0.92937
120.11		0.35141	0.28444	0.22788		1.26814	1.51502	1.26883		0.62896	1.22754	1.2075		1.10383	1.51886	1.70837		1.31296	0.67716	1.20258		1.31358	0.94927	1.25251		2.05935	0.93668	1.20634		1.31696	1.76546	0.89127
125.107		0.3785	0.30896	0.19384		1.18581	1.55582	1.30837		0.59548	1.19698	1.23157		1.01473	1.52901	1.57093		1.20601	0.71803	1.22192		1.38073	0.95637	1.23362		2.02251	0.97349	1.24322		1.33196	1.81293	0.9615
130.113		0.29074	0.30935	0.27933		1.23759	1.5067	1.3282		0.59556	1.29917	1.22622		0.98864	1.46853	1.53454		1.29038	0.72369	1.19948		1.25326	0.97946	1.21056		2.05917	0.9912	1.17655		1.25276	1.79445	0.92278
135.13		0.34494	0.3091	0.20513		1.117	1.53039	1.27209		0.60531	1.27588	1.15843		0.88119	1.45067	1.53101		1.23239	0.6759	1.20415		1.33982	0.98397	1.18581		1.97073	1.03308	1.16454		1.28416	1.88684	0.92565
140.127		0.32331	0.31579	0.25137		1.17786	1.5586	1.21346		0.68826	1.20936	1.16635		0.77732	1.47061	1.43922		1.30147	0.63213	1.21581		1.2678	0.95264	1.19084		1.99423	1.04064	1.17171		1.20619	1.78299	0.86035
145.124		0.29995	0.2949	0.20302		1.13233	1.39388	1.26588		0.67035	1.23729	1.18479		0.76545	1.38006	1.55136		1.241	0.68783	1.12004		1.2052	0.95106	1.11874		1.99873	0.97993	1.20385		1.28361	1.711	0.88777
150.121		0.32526	0.33824	0.26368		1.21301	1.45706	1.21219		0.65452	1.2081	1.16461		0.7343	1.36196	1.49407		1.20816	0.73062	1.17042		1.23889	0.99295	1.15857		2.00126	0.98555	1.1525		1.20189	1.62293	0.84423
155.117		0.36604	0.27811	0.22943		1.19844	1.51707	1.2182		0.70293	1.17888	1.19654		0.63509	1.42073	1.49558		1.15909	0.64171	1.23301		1.22393	0.93069	1.1688		1.89155	1.04773	1.17284		1.19295	1.66324	0.85126
160.114		0.33019	0.32988	0.25255		1.13776	1.43733	1.18324		0.69344	1.12958	1.13327		0.61823	1.38902	1.43127		1.16557	0.72973	1.13003		1.26533	0.90987	1.10995		1.84085	1.05207	1.22748		1.17802	1.60129	0.88486
165.111		0.35429	0.34476	0.2306		1.10755	1.49134	1.15557		0.68615	1.16355	1.05902		0.60253	1.34906	1.43473		1.1279	0.6931	1.1629		1.18589	0.99097	1.10704		1.82742	1.0626	1.14825		1.15534	1.67526	0.86717
170.117		0.31568	0.33065	0.21802		1.18863	1.3305	1.1686		0.61872	1.20087	1.09065		0.53961	1.32655	1.4167		1.20551	0.69515	1.14521		1.18235	0.87046	1.07864		1.90803	0.99198	1.13301		1.07337	1.61568	0.87024
175.114		0.32029	0.32443	0.23699		1.1674	1.34526	1.09614		0.73968	1.15843	1.12415		0.50953	1.33834	1.3509		1.17073	0.74162	1.09962		1.18982	0.98109	1.06944		1.74622	0.95856	1.20188		1.05454	1.54893	0.85885
180.111		0.32559	0.34764	0.27439		1.11234	1.43188	1.18795		0.67671	1.1061	1.07935		0.44881	1.32343	1.37125		1.02042	0.80138	1.08581		1.06159	0.85982	1.10112		1.86357	1.02332	1.14206		1.06567	1.57072	0.8411
185.128		0.32862	0.29989	0.26032		1.14054	1.35268	1.09181		0.69597	1.24253	1.08286		0.42567	1.22154	1.36522		1.05122	0.70918	1.07801		1.07682	0.91754	1.09096		1.79181	0.97208	1.18651		1.09701	1.52067	0.82642
190.105		0.332	0.27382	0.20169		1.12637	1.34197	1.16074		0.70581	1.14821	1.05178		0.44524	1.26863	1.37066		1.02362	0.72588	1.08336		1.11616	0.86735	1.04347		1.73275	1.00047	1.11506		1.03443	1.53676	0.83359
195.121		0.31094	0.3215	0.2205		1.13344	1.27736	1.11766		0.68129	1.17458	1.05306		0.42049	1.29946	1.33452		1.08	0.80295	1.05158		1.06374	0.9772	1.06761		1.64346	0.9263	1.19986		1.03992	1.4462	0.81746

## Sheet: Pyr2
Plate A
TIME		DMSO	DMSO	DMSO		TG	TG	TG		0.001 μM	0.001 μM	0.001 μM		0.01 μM	0.01 μM	0.01 μM		0.1 μM	0.1 μM	0.1 μM		0.5 μM	0.5 μM	0.5 μM		1 μM	1 μM	1 μM		10 μM	10 μM	10 μM
0.729		-0.0128	0.00331	-0.01625		-0.00328	0.01189	-0.00435		-0.00175	8.2e-05	-0.01105		-0.01745	0.00209	0.0011		0.00772	-0.0195	-0.00738		0.00322	0.00319	-0.00745		-0.00114	-0.00711	-0.000579		-0.01383	-0.01711	0.00211
5.0234		0.0122	-3e-05	0.03407		0.01276	-0.0073	0.00125		-0.008	-0.00534	0.01249		0.000118	-0.00718	-0.00672		-0.00374	0.02412	-0.00924		-0.000564	-0.00571	0.01006		-0.000799	-0.00904	0.00354		0.01339	0.00907	-0.01534
9.3114		0.000602	-0.00328	-0.01782		-0.00948	-0.00459	0.0031		0.00975	0.00526	-0.00145		0.01733	0.00509	0.00563		-0.00398	-0.00462	0.01662		-0.00266	0.00252	-0.00261		0.00194	0.01615	-0.00296		0.000436	0.00803	0.01323
13.625		0.02542	-0.00844	0.03648		0.00953	0.01843	0.01745		0.00414	0.00772	0.0114		-0.00669	0.01415	-0.000663		0.00821	0.01404	0.00555		0.0086	0.00654	0.01059		0.00126	-0.02019	-0.00154		0.01686	0.00271	0.00983
18.0026		0.02381	0.00854	0.01835		0.0092	0.03717	0.03381		0.02856	0.01468	0.00797		-0.00785	-0.00542	-0.00799		0.00505	0.00155	0.01555		0.00239	0.00449	0.01452		0.01338	0.0119	0.01125		0.02558	0.02611	0.00835
22.3546		0.0216	0.01718	0.0105		0.00612	-0.00615	0.02715		0.00682	0.00902	0.00359		0.01023	-0.00626	-0.00965		-0.00454	-0.01672	0.0192		0.01986	0.01876	0.00288		0.04158	0.00524	0.0012		0.01914	0.03722	0.00324
26.6746		0.03041	-0.01071	0.02463		0.00137	-0.00301	0.00721		-0.000829	0.01949	-0.00513		-0.01066	0.00846	0.00832		-0.00501	-0.00508	0.0086		0.01293	0.00827	-0.00238		0.01846	-0.00124	0.02132		7e-06	0.01531	-0.00195
31.001		-0.03757	-0.13748	-0.07172		-0.0703	-0.05488	-0.05892		-0.08269	-0.06513	-0.05673		-0.14043	-0.08881	-0.07628		-0.11447	-0.10535	-0.09657		-0.12145	-0.16041	-0.0658		-0.04423	-0.14998	-0.02805		-0.10979	-0.06487	-0.08609
35.321		0.0814	0.08849	0.08649		0.17473	0.16342	0.20134		0.18986	0.16854	0.17369		0.21925	0.11465	0.13254		0.20096	0.19108	0.15656		0.15535	0.13501	0.10752		0.13807	0.07391	0.08594		0.05391	0.02407	0.04471
39.673		0.11661	0.12215	0.14484		0.4495	0.48684	0.49027		0.5855	0.50719	0.45544		0.50531	0.4562	0.4805		0.54113	0.48589	0.42761		0.43587	0.34652	0.27856		0.24984	0.21894	0.15053		0.07398	0.0377	0.06588
43.993		0.14072	0.15237	0.17867		0.67888	0.74332	0.73888		0.80526	0.74297	0.73494		0.80044	0.74836	0.72444		0.74764	0.70182	0.73011		0.60725	0.57882	0.44879		0.43979	0.37999	0.27047		0.06515	0.07658	0.07886
48.3386		0.15828	0.17046	0.22087		0.88926	0.88529	0.94647		1.02709	0.95296	0.92727		0.93159	0.92803	0.91969		0.95555	0.97009	0.88499		0.75245	0.69836	0.62034		0.51702	0.551	0.37262		0.10503	0.0575	0.08327
52.6458		0.18694	0.15072	0.21156		0.97549	1.01411	1.02549		1.0832	1.11781	1.1156		1.06047	1.10775	1.05517		1.11095	1.08705	1.11433		0.86866	0.86205	0.72231		0.67657	0.65417	0.47583		0.13032	0.1038	0.10395
56.9722		0.18011	0.21703	0.22721		1.07371	1.12363	1.13307		1.19424	1.25654	1.28248		1.17849	1.21121	1.20281		1.18281	1.18353	1.16875		1.00152	0.95222	0.80582		0.73506	0.75799	0.5299		0.11054	0.0919	0.10065
61.2666		0.20001	0.21915	0.25102		1.18107	1.23786	1.18744		1.3477	1.32343	1.36895		1.25713	1.24478	1.3654		1.19181	1.29174	1.27886		1.02158	0.99276	0.87338		0.81425	0.80291	0.62998		0.12781	0.10011	0.12364
65.561		0.21953	0.21725	0.28326		1.22111	1.28219	1.22582		1.43343	1.39202	1.45595		1.3545	1.40192	1.38186		1.35222	1.36664	1.34024		1.14252	1.07852	1.00662		0.83578	0.88309	0.65079		0.15478	0.10296	0.1318
69.8426		0.23219	0.24237	0.28795		1.33576	1.34358	1.2919		1.45849	1.44635	1.44756		1.39999	1.42749	1.44408		1.45305	1.33346	1.38002		1.10883	1.12144	1.0608		0.84297	0.90999	0.71522		0.1834	0.11841	0.11852
74.169		0.2214	0.20292	0.29739		1.3663	1.42296	1.32861		1.51059	1.54821	1.53546		1.45435	1.46507	1.53379		1.41355	1.45723	1.49106		1.2419	1.21077	1.04803		0.87652	0.96804	0.76784		0.16684	0.13988	0.1198
78.5082		0.24753	0.21017	0.29236		1.3674	1.4538	1.43764		1.62078	1.58022	1.59733		1.57943	1.53551	1.5318		1.53149	1.47862	1.5226		1.25042	1.1641	1.07872		0.90158	0.96719	0.81725		0.16884	0.1153	0.14008
82.841		0.24923	0.275	0.30067		1.47135	1.4816	1.46074		1.60359	1.573	1.66488		1.6026	1.5898	1.54933		1.5603	1.47533	1.56862		1.22075	1.15528	1.15522		0.91588	1.03854	0.83023		0.17288	0.13542	0.14699
87.1546		0.26461	0.26591	0.29139		1.45218	1.54038	1.47403		1.62883	1.59318	1.61636		1.55093	1.60452	1.64899		1.59458	1.42829	1.6315		1.29017	1.22529	1.15105		0.91313	1.06882	0.88184		0.17842	0.14558	0.13878
91.481		0.24767	0.24957	0.31334		1.52103	1.46213	1.49035		1.70318	1.62739	1.7089		1.5595	1.61195	1.6009		1.5006	1.54561	1.63519		1.2897	1.19721	1.1812		0.91254	1.09506	0.92504		0.18946	0.13334	0.14455
95.7946		0.27156	0.25727	0.30138		1.41115	1.50518	1.4686		1.66483	1.60306	1.69458		1.52995	1.61017	1.64466		1.56788	1.43004	1.64333		1.29238	1.22877	1.17787		0.96258	1.05578	0.88275		0.19143	0.11071	0.12223
100.115		0.26093	0.2574	0.30626		1.50169	1.57264	1.42742		1.69245	1.55575	1.68968		1.61698	1.55242	1.60815		1.62298	1.5152	1.61449		1.27638	1.2421	1.21404		1.01107	1.03494	0.91082		0.21157	0.14789	0.1512
104.46		0.24645	0.25229	0.31529		1.49388	1.53019	1.4535		1.66399	1.6003	1.68385		1.54008	1.50077	1.6253		1.61579	1.45632	1.6028		1.25166	1.19564	1.20811		0.97107	1.07732	0.91226		0.20241	0.14989	0.14667
108.761		0.25365	0.25384	0.29868		1.50807	1.46952	1.42886		1.62791	1.62954	1.73733		1.56089	1.59378	1.61386		1.62274	1.48677	1.59837		1.31498	1.18615	1.19275		0.93294	1.05786	0.96246		0.22868	0.15734	0.1632
113.068		0.26913	0.27553	0.30034		1.51971	1.44596	1.47499		1.70554	1.54799	1.63708		1.55406	1.57118	1.5996		1.53947	1.4333	1.57014		1.30993	1.2088	1.17607		0.91426	1.06774	0.90221		0.23219	0.15919	0.1625
117.375		0.23238	0.28087	0.30562		1.47608	1.45319	1.46035		1.62836	1.53763	1.62907		1.50836	1.52903	1.65593		1.54049	1.38835	1.61232		1.2634	1.20397	1.15257		0.9985	1.0553	0.92974		0.20148	0.1676	0.17143
121.676		0.26645	0.24802	0.32824		1.50067	1.45444	1.41154		1.58607	1.54802	1.6238		1.53698	1.57998	1.51055		1.51274	1.43443	1.60224		1.24843	1.19185	1.16218		0.89681	1.08967	0.98028		0.23622	0.16109	0.18207
125.983		0.25739	0.26321	0.31006		1.46409	1.44735	1.35561		1.6368	1.61269	1.61563		1.50186	1.49424	1.56633		1.52795	1.35637	1.53137		1.27187	1.15358	1.1763		0.8872	1.03338	0.90884		0.24674	0.16954	0.16869
130.31		0.25464	0.25462	0.30003		1.44495	1.46934	1.37367		1.62573	1.52582	1.52643		1.50055	1.53955	1.55904		1.51211	1.32002	1.53541		1.27168	1.08915	1.14818		0.95923	1.00656	0.91603		0.24439	0.16402	0.20142
134.655		0.25645	0.24276	0.30091		1.39637	1.41805	1.34801		1.53085	1.46508	1.59464		1.46224	1.4639	1.50031		1.4865	1.39105	1.47522		1.14776	1.0796	1.13666		0.90799	0.9906	0.9279		0.23997	0.17308	0.17784
138.95		0.20571	0.26414	0.31281		1.39154	1.43846	1.36741		1.45911	1.43245	1.54839		1.47917	1.4442	1.53855		1.3778	1.32757	1.45873		1.21282	1.10042	1.11358		0.91208	1.01074	0.88177		0.2381	0.18168	0.18129
143.231		0.2166	0.24589	0.29013		1.40146	1.36336	1.32335		1.54906	1.48048	1.59435		1.46655	1.46693	1.49706		1.38974	1.26328	1.48709		1.18866	1.06755	1.05283		0.91904	0.97547	0.86937		0.24456	0.18253	0.19112
147.532		0.22676	0.24504	0.32333		1.32794	1.34607	1.3238		1.46237	1.45285	1.52449		1.36799	1.42062	1.4071		1.4106	1.31107	1.41755		1.1897	1.02579	1.10565		0.87904	0.9183	0.8442		0.20684	0.1833	0.18778
151.846		0.273	0.22319	0.31373		1.34833	1.33399	1.32687		1.44129	1.38152	1.49443		1.34808	1.32924	1.47701		1.38869	1.26427	1.44239		1.11936	1.07506	1.07211		0.87762	0.95866	0.85191		0.25251	0.1809	0.18471
156.191		0.26972	0.22197	0.30218		1.33448	1.29425	1.19797		1.47733	1.37262	1.47333		1.34323	1.32879	1.41		1.31321	1.23152	1.37416		1.0561	1.00249	1.05091		0.87389	0.95741	0.85021		0.23622	0.1807	0.20067
160.492		0.26245	0.25506	0.30293		1.30248	1.28287	1.22272		1.41697	1.37883	1.3818		1.28721	1.34171	1.39583		1.3669	1.19209	1.42308		1.09226	1.00377	1.03786		0.81062	0.89686	0.87431		0.29407	0.17068	0.19558
164.812		0.24761	0.24878	0.29398		1.31437	1.26159	1.24208		1.47735	1.28178	1.35388		1.2684	1.27533	1.32484		1.29375	1.15738	1.36083		1.08943	1.02604	1.07399		0.80718	0.90539	0.84216		0.24747	0.18223	0.18645
169.126		0.25296	0.24486	0.27209		1.26437	1.19943	1.16824		1.36319	1.27293	1.3724		1.32062	1.22158	1.37761		1.28513	1.20057	1.31767		1.04587	0.96791	1.01053		0.87344	0.90083	0.79629		0.2712	0.22373	0.1953
173.433		0.24162	0.23742	0.29811		1.22003	1.17704	1.12104		1.37273	1.20858	1.36743		1.30382	1.27207	1.33274		1.27822	1.12525	1.27284		1.04929	0.96703	1.03462		0.8259	0.90974	0.81013		0.25483	0.18404	0.19865
177.759		0.2439	0.25119	0.3016		1.2576	1.18945	1.11693		1.37024	1.2083	1.32235		1.2802	1.2476	1.29282		1.21636	1.12707	1.27519		0.97115	0.908	1.01341		0.81352	0.88482	0.79027		0.25725	0.18485	0.20232
182.06		0.22819	0.23267	0.28641		1.19486	1.19832	1.0865		1.24992	1.21559	1.35555		1.24157	1.17702	1.27741		1.17015	1.10215	1.2214		1.0105	0.93796	0.94181		0.73696	0.84656	0.81334		0.264	0.18694	0.2314
186.412		0.24661	0.24549	0.24704		1.21949	1.18918	1.10736		1.29059	1.16116	1.26703		1.2444	1.2061	1.21994		1.2055	1.0788	1.27228		1.02052	0.90363	0.96524		0.79712	0.87901	0.75091		0.2809	0.16375	0.20566
190.719		0.26263	0.22933	0.28789		1.18975	1.13039	1.13427		1.26655	1.19545	1.24046		1.21076	1.15504	1.20295		1.1811	1.06459	1.25689		0.92717	0.88104	0.92424		0.80779	0.83616	0.78096		0.26068	0.19087	0.20357
195.007		0.232	0.20461	0.27341		1.10371	1.08278	1.07262		1.28863	1.16276	1.24716		1.15839	1.19166	1.21057		1.1644	1.04787	1.22272		0.9925	0.89647	0.95912		0.75789	0.79799	0.78587		0.2496	0.19383	0.18874
199.321		0.21277	0.22838	0.26797		1.10487	1.09804	1.06861		1.24651	1.15792	1.23068		1.15952	1.08262	1.17059		1.1604	1.07242	1.22169		0.97875	0.86356	0.9257		0.74258	0.79732	0.7218		0.26111	0.16818	0.20247
203.647		0.23935	0.24143	0.25964		1.13542	1.09844	1.09582		1.15309	1.16653	1.1858		1.12609	1.10266	1.19045		1.11139	1.06294	1.15888		0.90698	0.84541	0.92838		0.75782	0.78626	0.72773		0.25648	0.19864	0.1956
207.987		0.22452	0.22164	0.27763		1.09322	1.04817	1.10227		1.18703	1.11812	1.21389		1.15372	1.12666	1.13449		1.13407	0.97371	1.18651		0.94223	0.85208	0.88416		0.77177	0.7884	0.72951		0.23893	0.19077	0.20458
212.307		0.2198	0.21947	0.28284		1.05077	1.05978	1.07897		1.17979	1.06221	1.20117		1.1773	1.08209	1.19635		1.05963	0.97803	1.11613		0.9197	0.84056	0.91253		0.7123	0.77668	0.71547		0.24866	0.22416	0.21752
216.614		0.19316	0.18827	0.26719		1.112	1.06118	1.02194		1.14631	1.07759	1.23586		1.13247	1.10246	1.19918		1.12396	1.03758	1.1354		0.92356	0.81778	0.90059		0.72383	0.73739	0.74848		0.27293	0.20342	0.21933
220.959		0.21975	0.19842	0.25124		1.03438	1.01827	1.01432		1.18989	1.03552	1.18134		1.14675	1.04283	1.12322		1.06069	1.02072	1.1335		0.88855	0.84101	0.85875		0.74456	0.78058	0.6972		0.27242	0.19532	0.22454
225.292		0.19257	0.23071	0.23523		1.05271	1.00838	0.95499		1.16135	1.06817	1.15091		1.03619	1.05448	1.07389		1.13118	0.93896	1.06242		0.85754	0.87453	0.89332		0.71321	0.76349	0.68268		0.23838	0.19463	0.20443
229.631		0.22967	0.22482	0.26339		0.9769	1.01135	1.0227		1.13107	1.03918	1.1262		1.0551	1.00341	1.10426		1.06632	0.98245	1.05817		0.86135	0.83692	0.84701		0.70645	0.74364	0.70911		0.23076	0.19971	0.19658
233.939		0.23087	0.20858	0.29188		1.00607	0.98056	1.02109		1.09164	1.03193	1.1032		1.03672	1.02406	1.04272		1.011	0.91186	1.12081		0.86694	0.86796	0.84391		0.71824	0.69585	0.69315		0.22983	0.21024	0.20617
238.252		0.19804	0.19728	0.27611		1.01414	1.0093	0.95468		1.10999	1.03709	1.10264		1.06609	0.97911	1.06734		1.06138	0.94313	1.03765		0.83823	0.76115	0.86233		0.66265	0.72793	0.62235		0.24461	0.18298	0.20891
242.591		0.19094	0.2059	0.23005		1.01328	0.98075	0.94011		1.10247	1.01355	1.1011		1.03788	1.02381	1.08232		1.02057	0.88007	1.05989		0.8522	0.79514	0.8859		0.69396	0.74896	0.67996		0.24756	0.19751	0.23442
246.911		0.22281	0.19838	0.2603		1.0117	0.97552	0.99185		1.04329	0.98568	1.06748		1.02291	0.97367	1.0687		0.94899	0.88913	1.02694		0.80512	0.76194	0.80674		0.65825	0.71602	0.63836		0.28522	0.1761	0.22745
251.238		0.20005	0.16867	0.22555		0.9996	0.94667	0.96567		1.04799	0.94501	1.07473		0.99029	1.00335	1.07103		1.03231	0.93159	1.09262		0.83095	0.78877	0.86641		0.6452	0.70579	0.67609		0.23446	0.20369	0.21338
255.545		0.2147	0.20307	0.26474		0.99997	0.91804	0.94404		1.03166	1.00723	1.07156		1.06598	0.95554	0.99136		0.99917	0.90914	1.06412		0.7944	0.78978	0.86768		0.70441	0.71954	0.66175		0.25629	0.19471	0.22033
259.846		0.245	0.20343	0.24205		0.9522	0.94554	0.96176		0.99895	0.96133	1.0294		0.95861	0.95345	1.02676		0.97505	0.93266	0.97916		0.78207	0.75441	0.80069		0.67049	0.68571	0.63456		0.24535	0.1992	0.22123
264.172		0.23766	0.20873	0.25156		0.99526	0.90579	1.00357		1.02467	0.96902	1.04465		0.96666	0.92441	1.00725		0.95398	0.913	0.99124		0.79872	0.74525	0.76804		0.66324	0.69328	0.68619		0.24654	0.19927	0.21674
268.479		0.23576	0.20677	0.24145		1.00088	0.89543	0.91254		1.0372	0.93469	1.04656		1.00553	0.94767	1.01591		0.93801	0.90807	0.97556		0.74155	0.76557	0.78741		0.63744	0.69509	0.60171		0.22029	0.16874	0.21283
272.78		0.20962	0.21192	0.24897		0.95236	0.92313	0.92046		1.02473	0.95396	1.01753		1.00292	0.92833	1.01646		1.00075	0.84793	0.97751		0.74797	0.72803	0.79421		0.62332	0.68323	0.62711		0.23888	0.19198	0.23012
277.107		0.2141	0.21879	0.24455		0.90512	0.9097	0.92734		0.98301	0.90352	1.04969		0.94356	0.93284	0.93818		0.93912	0.84391	0.99486		0.81202	0.75573	0.76165		0.59812	0.64937	0.6125		0.25809	0.20651	0.208
281.427		0.20695	0.20231	0.21716		0.92056	0.93429	0.86099		0.97528	0.89301	0.9788		0.97604	0.91484	0.95537		0.92682	0.80324	0.97178		0.76958	0.70399	0.73942		0.59541	0.63967	0.61416		0.22771	0.19952	0.20119
285.74		0.19841	0.19885	0.26149		0.92338	0.89685	0.88953		0.93568	0.88385	0.99917		0.96661	0.92262	0.96271		0.96607	0.85514	0.93282		0.7761	0.7311	0.73735		0.62258	0.64062	0.59286		0.27412	0.17318	0.21487
290.067		0.22954	0.22919	0.24906		0.8885	0.86827	0.88336		0.94348	0.8489	0.98803		0.91498	0.864	0.91143		0.9109	0.81465	0.98863		0.76662	0.7442	0.78071		0.63616	0.63043	0.63847		0.24021	0.17965	0.21795
294.399		0.21367	0.19031	0.24546		0.84552	0.89247	0.88786		0.94958	0.91825	1.00025		0.94048	0.88232	0.96642		0.91304	0.81994	0.97922		0.73618	0.67011	0.76702		0.60245	0.6333	0.55282		0.26153	0.18618	0.23146
298.726		0.21655	0.2105	0.23934		0.85949	0.8088	0.8993		0.93686	0.88088	0.95416		0.90921	0.84905	0.9248		0.8868	0.8103	0.94723		0.74969	0.75264	0.73646		0.64129	0.6509	0.58211		0.22767	0.16137	0.18704
303.052		0.18495	0.20532	0.24218		0.90036	0.85007	0.86058		0.91888	0.86776	0.97471		0.97344	0.88247	0.92744		0.85213	0.84784	0.9334		0.71753	0.71963	0.71526		0.62276	0.63572	0.58521		0.2099	0.20435	0.21576
307.379		0.19037	0.22467	0.25338		0.83032	0.84457	0.85986		0.92667	0.86932	0.92347		0.91365	0.84641	0.8915		0.88365	0.81241	0.92926		0.73311	0.71844	0.7469		0.56203	0.59986	0.58477		0.2287	0.19951	0.23062
311.699		0.21834	0.19349	0.23776		0.832	0.8829	0.85619		0.95533	0.79863	0.99751		0.86753	0.87822	0.91228		0.83164	0.78693	0.92741		0.65589	0.74239	0.74565		0.62108	0.63765	0.58232		0.20458	0.17252	0.219
316.006		0.20905	0.20806	0.22478		0.90728	0.82685	0.84934		0.93623	0.84501	0.97442		0.88195	0.84162	0.85842		0.82772	0.81842	0.91496		0.7299	0.68669	0.69649		0.56714	0.6246	0.57748		0.2019	0.18703	0.20119
320.313		0.19824	0.19947	0.23175		0.83504	0.81268	0.82517		0.84929	0.80777	0.92646		0.90048	0.83151	0.89353		0.82785	0.75307	0.84543		0.68287	0.74323	0.74828		0.58153	0.59846	0.57294		0.22377	0.18705	0.21267
324.639		0.19557	0.22097	0.21251		0.82664	0.80318	0.80381		0.91293	0.84484	0.95121		0.86816	0.88105	0.89461		0.85031	0.78867	0.87292		0.69098	0.65044	0.71654		0.60639	0.58127	0.53849		0.23557	0.18861	0.23925
328.934		0.21367	0.21061	0.26057		0.84602	0.81839	0.7957		0.84376	0.80115	0.90756		0.8187	0.82227	0.90003		0.81138	0.7879	0.90401		0.65789	0.63554	0.66106		0.60128	0.61842	0.51963		0.24904	0.14285	0.20191
333.247		0.18681	0.17887	0.2722		0.82463	0.76657	0.81952		0.88184	0.8086	0.93838		0.84747	0.78658	0.8488		0.84101	0.77286	0.85028		0.66594	0.70225	0.72595		0.60164	0.59781	0.5608		0.22065	0.18317	0.23046
337.574		0.22503	0.20371	0.24583		0.79737	0.78846	0.82943		0.84182	0.82	0.88676		0.85567	0.75519	0.81857		0.85819	0.77231	0.85258		0.68382	0.69449	0.67525		0.53961	0.56334	0.53803		0.20463	0.18609	0.2348
341.887		0.20363	0.17658	0.22082		0.7851	0.76583	0.81203		0.88529	0.79996	0.88339		0.84358	0.77304	0.8452		0.82938	0.78372	0.85128		0.64801	0.69923	0.69929		0.58741	0.56665	0.58048		0.25406	0.18442	0.20954
346.195		0.20588	0.19876	0.24552		0.84367	0.77345	0.85784		0.84393	0.79312	0.91698		0.8292	0.80247	0.86222		0.80375	0.76844	0.86237		0.66483	0.69611	0.6706		0.54679	0.57963	0.55186		0.21245	0.20578	0.21011
350.489		0.20628	0.18397	0.20689		0.81182	0.78522	0.79162		0.89002	0.79977	0.92277		0.80121	0.79072	0.87486		0.78579	0.76104	0.80528		0.70522	0.68371	0.64394		0.54401	0.55452	0.56002		0.2399	0.17324	0.23216
354.803		0.21656	0.19042	0.21103		0.78427	0.81309	0.80124		0.86235	0.75315	0.87843		0.83625	0.8146	0.82818		0.82643	0.79498	0.82688		0.64524	0.64182	0.69456		0.522	0.55224	0.53374		0.23528	0.19227	0.21724
359.129		0.20357	0.17894	0.24454		0.7567	0.76184	0.79964		0.84918	0.76728	0.88813		0.8451	0.75952	0.81781		0.82004	0.73735	0.84977		0.63264	0.61743	0.66357		0.56249	0.52837	0.54405		0.23126	0.15613	0.23932
363.443		0.21493	0.20911	0.23944		0.77824	0.82422	0.82153		0.86223	0.7742	0.84387		0.81848	0.78358	0.79028		0.77767	0.79013	0.82182		0.67888	0.65666	0.69409		0.53795	0.5478	0.46066		0.19856	0.1831	0.21561
367.763		0.19463	0.18676	0.21645		0.75046	0.78297	0.77768		0.81123	0.82315	0.86955		0.79852	0.78946	0.77066		0.75591	0.71092	0.79141		0.65515	0.62491	0.65174		0.55287	0.52857	0.51615		0.19581	0.17368	0.24026
372.063		0.21791	0.19137	0.22935		0.77647	0.72686	0.79101		0.82215	0.75702	0.87463		0.80795	0.74646	0.8296		0.79796	0.74265	0.81327		0.64134	0.64336	0.645		0.52516	0.54126	0.52168		0.20376	0.18902	0.21364
376.39		0.23098	0.17269	0.25046		0.79717	0.76857	0.79974		0.82359	0.74039	0.83105		0.78531	0.7553	0.843		0.76274	0.70416	0.84841		0.66727	0.671	0.6609		0.51336	0.51736	0.52759		0.23022	0.19141	0.20606
380.684		0.17347	0.17036	0.22137		0.76057	0.73486	0.76697		0.80269	0.73692	0.82683		0.79245	0.74194	0.81182		0.78038	0.72948	0.76202		0.65903	0.61176	0.6118		0.50667	0.53025	0.48772		0.19654	0.17887	0.22282
384.998		0.22363	0.1857	0.22866		0.74072	0.78364	0.78989		0.81142	0.69409	0.82817		0.75601	0.7377	0.81319		0.73934	0.7483	0.81756		0.63259	0.61684	0.64635		0.5011	0.51873	0.53885		0.22019	0.19445	0.228
389.324		0.19616	0.16074	0.22559		0.74774	0.74744	0.77546		0.8015	0.74473	0.85515		0.75438	0.74107	0.77481		0.74805	0.68952	0.79967		0.63334	0.59779	0.65441		0.51131	0.49868	0.4717		0.22492	0.18144	0.199
393.644		0.20494	0.1946	0.22616		0.71202	0.72455	0.76204		0.82498	0.70009	0.81557		0.78619	0.72178	0.81225		0.74035	0.68342	0.76956		0.60234	0.62677	0.61764		0.46743	0.52703	0.47983		0.19939	0.20462	0.21243
397.958		0.21083	0.18862	0.20646		0.74459	0.73064	0.75088		0.80055	0.75098	0.83672		0.76495	0.69651	0.75989		0.7565	0.67932	0.77211		0.61926	0.62418	0.63043		0.49941	0.5121	0.48379		0.20939	0.16776	0.23363
402.303		0.21508	0.17516	0.23005		0.75771	0.71184	0.77827		0.77594	0.72362	0.84159		0.75642	0.7182	0.77236		0.68747	0.72413	0.73095		0.61961	0.63821	0.63034		0.51123	0.51337	0.47422		0.20557	0.15522	0.21739
406.662		0.19368	0.192	0.23201		0.75537	0.69225	0.7239		0.79689	0.71953	0.81114		0.76727	0.74219	0.73196		0.76977	0.73618	0.76307		0.59741	0.61174	0.56711		0.49143	0.54598	0.43841		0.22829	0.18838	0.22616
411.014		0.20373	0.18245	0.202		0.73257	0.68572	0.74222		0.76015	0.71257	0.80113		0.73536	0.7367	0.76268		0.74081	0.70939	0.75878		0.57843	0.59688	0.58493		0.49321	0.48656	0.4704		0.21269	0.17294	0.24372
415.327		0.18458	0.18173	0.24123		0.71847	0.72688	0.74498		0.77539	0.69882	0.8193		0.68733	0.69904	0.76951		0.75153	0.67335	0.74151		0.57389	0.64531	0.59666		0.44967	0.49254	0.48784		0.22508	0.15706	0.20522
419.615		0.20008	0.1742	0.21644		0.73075	0.71561	0.74388		0.77732	0.6964	0.77744		0.74252	0.72801	0.70195		0.72629	0.66447	0.77512		0.59642	0.6077	0.61769		0.5064	0.51471	0.47817		0.20365	0.18696	0.24062
423.897		0.2105	0.17703	0.21968		0.69779	0.69929	0.72372		0.83222	0.71139	0.79817		0.75624	0.7128	0.7411		0.74218	0.69892	0.77755		0.61106	0.59364	0.61054		0.46342	0.47704	0.46541		0.21846	0.16725	0.20178
428.236		0.21154	0.20867	0.20934		0.71351	0.71732	0.73486		0.79605	0.68215	0.78281		0.76502	0.68565	0.71264		0.70994	0.67176	0.75821		0.55393	0.56717	0.58625		0.41769	0.49108	0.46285		0.24848	0.15901	0.20548
432.55		0.19238	0.17435	0.23353		0.70977	0.66778	0.78202		0.77399	0.67246	0.7668		0.72398	0.70196	0.73611		0.70594	0.69246	0.73505		0.57743	0.54401	0.62945		0.46766	0.47027	0.44336		0.20325	0.17089	0.22055
436.876		0.19203	0.17111	0.20547		0.69827	0.68101	0.7009		0.74504	0.70882	0.78304		0.7566	0.71825	0.7114		0.717	0.66619	0.73412		0.54502	0.59008	0.5811		0.47323	0.47044	0.41871		0.18526	0.1768	0.22659
441.177		0.18031	0.17345	0.22239		0.68337	0.69409	0.73768		0.71304	0.66676	0.79266		0.71057	0.6509	0.71011		0.70489	0.6984	0.75567		0.58243	0.55823	0.56278		0.50558	0.48272	0.47289		0.17618	0.15839	0.20812
445.529		0.18447	0.16583	0.23351		0.68212	0.68798	0.72551		0.80824	0.68418	0.80708		0.71463	0.7168	0.72753		0.68365	0.6693	0.76667		0.6019	0.55197	0.57312		0.46395	0.48651	0.44583		0.23115	0.1729	0.2022
449.868		0.20015	0.19393	0.21375		0.70961	0.69473	0.68541		0.71225	0.6956	0.78776		0.73647	0.65945	0.7205		0.68636	0.65192	0.74235		0.54695	0.57286	0.57097		0.44515	0.4659	0.44396		0.19218	0.19623	0.21369
454.195		0.18322	0.16929	0.25186		0.69875	0.65452	0.68055		0.75164	0.69669	0.74085		0.65098	0.70273	0.68623		0.71294	0.61139	0.70152		0.58653	0.55032	0.55774		0.46945	0.46282	0.4387		0.22055	0.1824	0.22982
458.483		0.20915	0.15844	0.2328		0.68158	0.67611	0.67048		0.73122	0.68817	0.72949		0.69424	0.67977	0.74042		0.72123	0.67122	0.70827		0.5856	0.55147	0.55954		0.46241	0.44711	0.45314		0.19248	0.17162	0.23329
462.79		0.18371	0.19524	0.22416		0.68584	0.71584	0.71324		0.71947	0.67985	0.77357		0.7168	0.69	0.69655		0.68347	0.6042	0.70546		0.54699	0.57753	0.55079		0.4591	0.49833	0.44166		0.19835	0.16531	0.22526
467.103		0.18259	0.18178	0.22261		0.64916	0.6621	0.73181		0.7413	0.68037	0.71343		0.67957	0.6549	0.67646		0.69852	0.65741	0.69557		0.56451	0.59143	0.56181		0.48415	0.45121	0.46021		0.18576	0.17886	0.20683
471.417		0.18141	0.16371	0.21372		0.62482	0.67726	0.67359		0.71187	0.69781	0.74285		0.722	0.66607	0.72297		0.69916	0.6337	0.71834		0.54517	0.5684	0.5724		0.44709	0.43802	0.4634		0.25402	0.16575	0.21576
475.743		0.17637	0.16911	0.19535		0.66175	0.6691	0.66505		0.7138	0.66377	0.76864		0.69351	0.67462	0.71545		0.67435	0.67456	0.67659		0.57694	0.55421	0.57605		0.4319	0.45162	0.42931		0.17005	0.17559	0.22316
Plate B
TIME		DMSO	DMSO	DMSO		TG	TG	TG		0.001 μM	0.001 μM	0.001 μM		0.01 μM	0.01 μM	0.01 μM		0.1 μM	0.1 μM	0.1 μM		0.5 μM	0.5 μM	0.5 μM		1 μM	1 μM	1 μM		10 μM	10 μM	10 μM
0.7234		-0.0114	0.02491	-0.00257		-0.01535	-0.0069	0.0228		0.01475	0.01779	-0.01514		0.0087	-0.01711	0.01471		0.000147	0.01879	0.00379		-0.00947	-0.02323	0.04003		-0.01679	0.00923	0.03428		-0.02055	0.02836	-0.05087
5.1778		0.00268	0.00486	0.00427		-0.0029	-0.01465	-0.05369		-0.02575	-0.000613	0.01992		0.00641	0.00874	-0.00325		-0.00158	-0.01585	0.01714		0.01402	-0.02023	-0.02663		0.01901	-0.03049	-0.01239		0.01894	0.01678	0.03345
9.5938		0.00872	-0.02977	-0.0017		0.01825	0.02155	0.03089		0.011	-0.01718	-0.00478		-0.01511	0.00837	-0.01145		0.00144	-0.00294	-0.02093		-0.00456	0.04346	-0.0134		-0.00222	0.02126	-0.02189		0.00161	-0.04514	0.01742
14.0866		0.00492	0.03141	0.04213		-0.01221	-0.01254	-0.04898		-0.06127	0.05068	-0.01566		0.00841	0.01801	0.02642		-0.06467	-0.03986	-0.04972		0.03944	0.02533	-0.03515		-0.0654	-0.00296	-0.04992		-0.04234	0.06369	-0.02292
18.6114		-0.04867	0.00416	0.05564		0.02959	-0.04349	0.0301		-0.06006	-0.01134	-0.01883		-0.03226	-0.04894	0.01595		-0.0186	-0.05465	0.03994		0.03937	-0.03463	-0.02135		0.00696	0.01079	0.03201		-0.01843	0.01061	-0.00826
23.1106		-0.04437	0.00496	0.00344		0.05854	-0.03183	-0.06397		0.000592	0.03044	0.05546		0.03977	0.000364	0.04232		0.00331	-0.02596	-0.01826		0.00595	0.04268	0.02566		-0.01546	0.02474	-0.0119		-0.04676	0.00747	-0.0085
27.6098		5.2e-05	0.0224	-0.01282		0.02028	-0.05569	-0.02228		-5.8e-05	0.01191	0.04888		0.04584	-0.04326	-0.00769		-0.02485	-0.09022	0.04826		-0.0025	-0.03816	0.01681		-0.02263	-0.0154	-0.0454		0.00214	0.02891	-0.01758
32.0258		-0.0835	0.02982	-0.00823		-0.06203	-0.03678	-0.00647		-0.06126	0.0078	0.02324		-0.00646	-0.01778	0.02103		-0.06659	-0.02691	-0.05672		-0.05249	-0.00813	-0.06913		-0.05675	-0.00508	-0.06555		-0.07451	-0.03859	-0.09062
36.493		0.05134	0.09021	0.12262		0.25434	0.18603	0.25664		0.13947	0.28812	0.23033		0.23423	0.17996	0.28662		0.17434	0.32544	0.29225		0.17383	0.21449	0.10624		0.12691	0.11675	0.08754		0.00569	0.06643	-0.07224
40.9026		0.10978	0.11794	0.08326		0.48981	0.42286	0.50423		0.32601	0.47593	0.59558		0.41121	0.45588	0.55832		0.45783	0.53991	0.4865		0.36994	0.39264	0.17795		0.19203	0.20787	0.1362		0.04927	0.05811	0.072
45.4018		0.10248	0.10991	0.10104		0.64074	0.62719	0.67924		0.48388	0.69387	0.73131		0.71222	0.62322	0.8191		0.63083	0.66338	0.73655		0.4873	0.53154	0.32561		0.29825	0.28073	0.21492		0.10867	0.08812	0.02658
49.837		0.07248	0.13787	0.12009		0.79267	0.79234	0.78326		0.67186	0.85463	0.89967		0.63894	0.92392	0.90143		0.80467	0.95086	0.81068		0.6471	0.71327	0.49258		0.42789	0.36702	0.27299		0.04664	0.07425	0.0326
54.3106		0.09387	0.08752	0.11313		0.90364	0.86737	0.84436		0.81691	0.97137	1.07613		0.80536	0.92334	1.16326		0.98229	0.96371	1.03415		0.7584	0.79989	0.66231		0.56471	0.50651	0.37988		0.03258	0.07439	0.07057
58.7458		0.15621	0.14335	0.15165		1.05022	1.04092	1.08426		0.81841	1.04805	1.10556		0.99338	1.16828	1.14016		0.98767	1.10244	1.06187		0.75662	0.92937	0.6462		0.49771	0.55597	0.39417		0.08711	0.12573	0.00356
63.1874		0.14449	0.18719	0.15124		1.07486	1.02385	1.12616		0.9683	1.1932	1.23035		0.96856	1.17122	1.31984		1.09979	1.19033	1.10007		0.8221	0.92411	0.69362		0.63362	0.51188	0.42561		0.04706	0.10562	0.04615
67.6226		0.12144	0.17788	0.19951		1.25709	1.23403	1.15276		0.99785	1.18125	1.4065		1.04148	1.20692	1.31216		1.16601	1.29978	1.21344		0.88641	1.04719	0.748		0.65609	0.64211	0.43067		0.07932	0.0829	0.05314
72.0642		0.13286	0.15728	0.19451		1.17193	1.25205	1.36776		1.07795	1.34806	1.26545		1.13122	1.47935	1.43394		1.19605	1.26807	1.27188		0.96894	1.02698	0.84762		0.71353	0.58897	0.51695		0.0698	0.09689	0.07964
76.493		0.23277	0.17417	0.20036		1.16588	1.2313	1.26304		1.08431	1.3546	1.46607		1.20276	1.49202	1.51709		1.19433	1.24266	1.28995		0.91189	1.22847	0.87661		0.6362	0.67715	0.53174		0.09047	0.06764	0.11015
80.9346		0.11891	0.17057	0.23354		1.21427	1.37409	1.38409		1.19154	1.35649	1.43546		1.07557	1.42652	1.51883		1.35076	1.42977	1.37075		1.06425	1.08618	0.9214		0.65648	0.69994	0.50178		0.11141	0.14533	0.02633
85.3698		0.136	0.19253	0.21495		1.34391	1.40894	1.34681		1.20507	1.43221	1.5168		1.16027	1.53106	1.5327		1.3166	1.32808	1.47554		1.00251	1.12533	0.93016		0.82273	0.67267	0.61658		0.09914	0.13873	0.0625
89.8178		0.107	0.20597	0.24743		1.35087	1.40643	1.40388		1.35879	1.38551	1.56151		1.45516	1.56102	1.78943		1.34036	1.30578	1.38094		0.91842	1.29909	0.97101		0.6271	0.82095	0.56564		0.05212	0.0721	0.07408
94.2466		0.13966	0.21788	0.22436		1.41461	1.49483	1.58312		1.26958	1.29217	1.62811		1.20923	1.47208	1.57217		1.31456	1.42646	1.48545		1.01009	1.16946	1.00114		0.79891	0.83313	0.64747		0.12307	0.12186	0.02797
98.7266		0.13666	0.20064	0.20413		1.33559	1.43583	1.57527		1.20244	1.53846	1.66773		1.41805	1.61695	1.59125		1.30265	1.6987	1.45792		1.03551	1.26801	0.90644		0.84656	0.86023	0.69719		0.1344	0.11696	0.06701
103.187		0.14808	0.13062	0.18169		1.45166	1.59711	1.47694		1.29243	1.52472	1.60678		1.3842	1.54381	1.64881		1.40707	1.55318	1.48049		1.09176	1.23199	0.91148		0.72357	0.83126	0.65579		0.11252	0.098	0.10084
107.693		0.13936	0.18429	0.24777		1.39129	1.50485	1.58833		1.20414	1.38143	1.81034		1.28698	1.52363	1.71998		1.38084	1.42019	1.44744		1.09754	1.12719	0.95782		0.82472	0.76231	0.71065		0.16842	0.14362	0.02886
112.186		0.10809	0.18153	0.17855		1.54852	1.45653	1.52431		1.19909	1.48944	1.62806		1.24047	1.61653	1.6694		1.36437	1.59513	1.45673		0.94087	1.26438	0.9145		0.75201	0.731	0.67185		0.08663	0.17229	0.05404
116.653		0.19297	0.20767	0.14112		1.39719	1.47961	1.49385		1.2786	1.36476	1.5859		1.31064	1.54525	1.65814		1.43196	1.617	1.55619		1.10499	1.22429	0.95302		0.80869	0.83267	0.61676		0.13836	0.183	0.02407
121.165		0.1476	0.1843	0.2136		1.31346	1.63261	1.45655		1.3082	1.38748	1.65965		1.34991	1.41627	1.66515		1.18551	1.41117	1.35483		1.11526	1.22916	0.98766		0.76527	0.83756	0.69882		0.13621	0.17756	0.08574
125.594		0.08981	0.20992	0.18939		1.43962	1.4397	1.45157		1.19124	1.48026	1.47747		1.30063	1.54766	1.58045		1.3558	1.3371	1.48845		0.99934	1.18578	1.09622		0.76811	0.77795	0.69274		0.18687	0.18432	0.05543
130.093		0.11952	0.20245	0.16023		1.3959	1.48403	1.56443		1.22221	1.43055	1.61006		1.09132	1.4888	1.50502		1.18495	1.40825	1.42715		1.02745	1.29616	0.83457		0.67845	0.81899	0.66652		0.13817	0.13915	0.08286
134.592		0.17623	0.20459	0.17232		1.38294	1.35565	1.54774		1.23486	1.46948	1.65335		1.186	1.52144	1.58813		1.34431	1.41645	1.41584		1.12014	1.14001	0.89969		0.71542	0.79453	0.80902		0.15252	0.21258	0.12061
139.034		0.06633	0.25113	0.2031		1.2703	1.40797	1.36392		1.26974	1.37976	1.5985		1.32406	1.37724	1.58069		1.2295	1.25897	1.42562		0.8857	1.19463	0.87949		0.77018	0.78938	0.6905		0.12539	0.14657	0.06006
143.469		0.12651	0.17863	0.19947		1.21649	1.48201	1.37773		1.26645	1.38454	1.61671		1.29388	1.46901	1.63858		1.30013	1.39914	1.39918		0.91449	1.0461	0.88442		0.8353	0.81011	0.70142		0.11792	0.16161	0.07904
147.943		0.14993	0.18685	0.18601		1.31837	1.30403	1.39867		1.29299	1.30423	1.56177		1.24938	1.34472	1.58418		1.21184	1.31141	1.25956		1.01455	1.0893	0.92453		0.71265	0.86203	0.61488		0.1162	0.2372	0.10851
152.378		0.09754	0.22297	0.25873		1.24813	1.42735	1.32392		1.19225	1.29182	1.53802		1.2792	1.26714	1.48436		1.1563	1.25692	1.38679		1.01432	1.05873	0.86868		0.69191	0.83576	0.71897		0.20181	0.16217	0.07053
156.839		0.07553	0.1883	0.20101		1.19547	1.35209	1.29069		1.21715	1.29267	1.44908		1.23497	1.44853	1.37202		1.21188	1.22884	1.22787		0.95836	1.01364	0.921		0.68262	0.69213	0.6058		0.16792	0.18779	0.0751
161.319		0.17267	0.18786	0.22419		1.21035	1.31893	1.24967		1.16503	1.3511	1.47541		1.23004	1.3375	1.46575		1.1	1.27875	1.23594		0.95998	1.06769	0.81863		0.72316	0.67394	0.69221		0.16421	0.20933	0.08757
165.779		0.10947	0.24075	0.18398		1.142	1.34811	1.32906		1.11215	1.2811	1.46518		1.26544	1.43443	1.43415		1.12632	1.20984	1.27331		0.94326	1.00415	0.85687		0.69822	0.73669	0.58494		0.15065	0.23164	0.08054
170.266		0.10595	0.1932	0.2235		1.20633	1.2541	1.33461		1.2291	1.22975	1.4587		1.13952	1.3364	1.46692		1.12553	1.29389	1.29817		0.89203	0.96291	0.7097		0.57567	0.71041	0.60259		0.16867	0.18961	0.10634
174.72		0.12903	0.2041	0.2116		1.15337	1.25622	1.29783		1.07419	1.25513	1.34808		1.12183	1.22856	1.3174		1.15005	1.14963	1.17736		0.96172	0.99018	0.85725		0.58515	0.56651	0.65691		0.1523	0.18787	0.06121
179.168		0.09174	0.19738	0.18874		1.20245	1.2621	1.21681		1.13898	1.16494	1.27806		1.15782	1.22122	1.36558		1.10238	1.14252	1.3689		0.91183	0.99009	0.80524		0.61955	0.71894	0.60641		0.16314	0.15323	0.13992
183.661		0.10425	0.21474	0.23767		1.091	1.19658	1.32347		1.16922	1.21779	1.27358		1.16443	1.21719	1.46395		1.11603	1.20131	1.11021		0.84288	1.00701	0.83386		0.72542	0.73205	0.67257		0.16296	0.18313	0.07198
188.071		0.18533	0.18848	0.18716		1.08696	1.09973	1.18363		1.10326	1.24774	1.40851		1.14423	1.22425	1.36257		1.06666	1.2343	1.23969		0.89509	1.06032	0.80714		0.60483	0.71464	0.59515		0.18438	0.17683	0.11547
192.57		0.12608	0.21576	0.19073		1.12136	1.19358	1.25406		1.08475	1.18982	1.28109		1.06428	1.1771	1.39793		1.04699	1.18116	1.14925		0.77617	0.99743	0.85934		0.65053	0.69107	0.58268		0.21572	0.17901	0.08509
197.063		0.10127	0.17592	0.14834		1.22162	1.19667	1.25986		1.0262	1.20504	1.35749		1.07591	1.26798	1.47155		0.97138	1.05154	1.15728		0.93051	0.93597	0.76494		0.61682	0.68627	0.60317		0.19696	0.16738	0.16357
201.568		0.07695	0.16513	0.22327		1.15792	1.1896	1.12353		1.10967	1.20326	1.22361		1.085	1.29296	1.37781		1.0103	1.11786	1.20271		0.82736	0.81803	0.81955		0.63128	0.64151	0.5592		0.22432	0.15772	0.10955
206.061		0.14589	0.17752	0.2491		1.002	1.10083	1.1526		1.03542	1.17333	1.36161		1.04977	1.13171	1.3533		1.01356	1.00031	1.0531		0.90325	0.91992	0.70548		0.62449	0.72553	0.56435		0.17147	0.21082	0.15605
210.477		0.11965	0.12917	0.19274		1.13395	1.01882	1.15129		0.99581	1.21735	1.21297		1.06722	1.23428	1.24627		1.01073	1.07016	1.16304		0.90159	0.8883	0.77177		0.59048	0.6752	0.49178		0.25543	0.18208	0.15443
214.938		0.13059	0.14389	0.20555		1.10476	1.18828	1.1448		1.07554	1.12263	1.3104		1.10476	1.14684	1.20016		0.86463	0.97414	1.14668		0.90253	0.87796	0.7661		0.62735	0.6214	0.60208		0.21865	0.22254	0.08359
219.386		0.11867	0.19157	0.18424		1.03071	1.14713	1.15414		1.06577	1.16069	1.0877		0.99026	1.05877	1.31525		0.93154	1.08224	1.01501		0.78433	0.85497	0.75338		0.55746	0.629	0.59519		0.17823	0.19479	0.09618
223.847		0.08973	0.14868	0.16343		1.09679	1.06542	1.19772		0.96947	1.08763	1.2259		1.04817	1.00665	1.33097		0.90165	1.06763	1.17909		0.87752	0.92358	0.69313		0.56505	0.66098	0.54344		0.18432	0.22724	0.12149
228.339		0.11623	0.15095	0.14218		1.09161	1.07027	1.16949		1.03324	1.10788	1.29037		1.03275	1.02838	1.16042		0.90636	1.05283	1.00043		0.86673	0.92	0.60254		0.53313	0.59931	0.61679		0.19753	0.18903	0.16973
232.845		0.1188	0.20023	0.21398		1.0095	1.0995	1.04318		0.96742	1.12396	1.22243		0.98838	0.99347	1.17064		0.85056	1.01901	1.02121		0.8896	0.82977	0.7376		0.55557	0.69318	0.50891		0.1985	0.23516	0.08839
237.344		0.04946	0.18192	0.19496		1.04915	1.14632	1.11689		1.03115	1.0928	1.25451		1.04126	1.13087	1.1123		0.84508	1.01598	1.06053		0.81939	0.83435	0.66736		0.53918	0.71393	0.55666		0.21081	0.1921	0.11359
241.786		0.07004	0.16672	0.23273		1.00879	1.1273	1.12992		0.91243	1.00917	1.05331		0.90216	0.98451	1.24265		0.95544	1.03905	1.03721		0.76199	0.91104	0.66271		0.5726	0.5853	0.56823		0.13453	0.22426	0.15762
246.253		0.13793	0.18165	0.15938		1.11833	1.06249	1.0061		0.89453	1.04617	1.18805		0.93689	1.03324	1.07964		0.90811	1.01293	1.07905		0.72291	0.82926	0.6987		0.46803	0.58703	0.61184		0.15942	0.18989	0.0812
250.663		0.11553	0.12275	0.17596		1.00216	1.00077	0.99551		1.0132	1.12309	1.08214		0.9649	1.12665	1.10001		0.95932	1.06404	1.05136		0.77502	0.83715	0.66952		0.55106	0.55776	0.48142		0.16504	0.2341	0.08334
255.162		0.11183	0.12662	0.18438		0.93448	1.04913	1.0325		0.98711	0.97526	1.06431		1.01538	0.9936	1.12308		0.9248	1.07588	0.96422		0.784	0.77332	0.76391		0.51848	0.60032	0.50554		0.1918	0.1779	0.19062
259.623		0.11018	0.13433	0.20625		0.85637	1.01703	1.02615		0.83876	1.05323	1.0625		0.8727	0.92188	1.08839		0.86112	1.05577	0.94741		0.6536	0.8992	0.73952		0.52999	0.58454	0.52536		0.14508	0.22124	0.11838
264.128		0.13012	0.14727	0.19324		0.9793	1.04798	1.03996		0.941	1.08496	1.06907		0.83955	1.00633	1.12067		0.8863	1.01614	0.92034		0.76779	0.82713	0.72258		0.47795	0.53845	0.514		0.25132	0.17939	0.0761
268.563		0.21119	0.17888	0.27267		0.92639	0.9813	0.96858		0.93122	1.14605	1.16507		0.97858	1.06463	1.0402		0.85314	0.93926	0.91209		0.78716	0.81398	0.6654		0.58371	0.55824	0.53915		0.17831	0.19741	0.14061
273.011		0.13835	0.17907	0.14136		0.78655	1.08799	0.97124		1.01776	1.04412	1.03383		0.98781	1.02241	0.91986		0.88416	0.88048	0.97252		0.72942	0.8177	0.69494		0.54219	0.60302	0.51344		0.13062	0.26124	0.12671
277.472		0.06932	0.13269	0.12973		0.91421	1.03333	0.91276		0.81332	1.02452	0.962		0.89986	0.91096	1.09363		0.90456	0.83433	0.91801		0.77717	0.74027	0.72457		0.49955	0.61484	0.44178		0.17285	0.22211	0.10621
281.92		0.11073	0.1969	0.21924		0.83636	0.99091	1.02678		0.93416	0.94484	1.0617		0.90294	0.97913	1.01116		0.86084	0.98201	0.92513		0.69577	0.74065	0.66122		0.53671	0.53706	0.5082		0.12609	0.19678	0.19779
286.381		0.11672	0.16671	0.18718		0.88415	0.90125	1.01553		0.77741	0.94652	1.08083		0.90334	0.93812	0.96899		0.81294	0.97087	0.98176		0.71247	0.81688	0.59166		0.43525	0.54815	0.50724		0.16644	0.24273	0.10779
290.797		0.10578	0.18899	0.14305		0.96593	0.99075	0.94254		0.85597	0.97783	1.18608		0.93334	0.95214	1.12928		0.91916	0.90127	0.99285		0.79947	0.73069	0.63055		0.57921	0.519	0.5471		0.16761	0.17565	0.10024
295.29		0.1208	0.16853	0.2024		0.9498	1.02039	1.00514		0.85875	1.02646	1.11402		0.89712	0.95662	1.0366		0.71427	1.00436	0.91787		0.70586	0.7655	0.74058		0.56485	0.49992	0.42682		0.16386	0.15538	0.12402
299.738		0.14932	0.19564	0.18191		0.91976	0.99552	0.94057		0.80547	1.02852	1.01996		0.89519	0.89255	1.04497		0.70661	0.93042	0.96922		0.68625	0.80033	0.57928		0.46394	0.53735	0.50359		0.15942	0.20069	0.09501
304.199		0.15393	0.19993	0.17203		0.85388	0.97115	0.84639		0.81247	0.94098	0.9782		0.86686	0.98265	0.99269		0.80841	0.88237	0.94182		0.76534	0.80406	0.56452		0.55783	0.63113	0.52939		0.15389	0.24019	0.15814
308.659		0.11406	0.197	0.2667		0.78753	0.83932	0.86229		0.91439	0.97072	1.05072		0.98043	0.99591	1.13785		0.81993	0.91825	0.92897		0.66739	0.7659	0.62885		0.53427	0.492	0.50043		0.20495	0.16497	0.19764
313.107		0.09332	0.16049	0.19575		0.85654	0.8655	0.87002		0.7864	0.90992	0.98116		0.92137	0.915	1.0516		0.74828	0.84011	0.87437		0.61673	0.82042	0.66983		0.48043	0.54916	0.46681		0.13458	0.15474	0.13127
317.543		0.11626	0.14789	0.1587		0.89151	0.94721	0.90611		0.89019	1.04142	0.93881		0.84809	0.84102	0.98285		0.80787	0.81759	0.95115		0.72311	0.72656	0.66745		0.45238	0.5097	0.41654		0.19642	0.18728	0.06444
321.978		0.15562	0.16396	0.16453		0.70224	0.84565	0.80545		0.75761	0.87358	0.9214		0.77552	0.88251	1.04311		0.84479	0.86365	0.92186		0.63072	0.71676	0.65617		0.41271	0.46222	0.42649		0.15775	0.20781	0.13231
326.439		0.12588	0.14911	0.11424		0.8091	0.92786	0.96339		0.86441	0.88148	1.04187		0.80655	0.9135	0.96282		0.78199	0.86592	0.82956		0.71004	0.62884	0.57408		0.50662	0.4763	0.39197		0.20506	0.20655	0.11895
330.944		0.14866	0.19258	0.19947		0.8807	0.97476	0.84622		0.85804	0.90409	0.96576		0.8274	0.97818	0.98402		0.75082	0.81641	0.89103		0.67545	0.74085	0.54866		0.47555	0.52781	0.40122		0.12492	0.24169	0.14341
335.418		0.13348	0.11755	0.24021		0.82784	0.90068	0.8206		0.75002	0.91424	1.08323		0.77178	0.78715	0.96815		0.7894	0.86104	0.94318		0.6619	0.70657	0.62093		0.44198	0.51884	0.50757		0.15469	0.18742	0.10126
339.853		0.13255	0.17966	0.17339		0.74901	0.86201	0.90581		0.78706	0.87492	1.0281		0.77399	0.88872	0.9454		0.67656	0.8557	0.87875		0.62503	0.69561	0.67772		0.49757	0.50576	0.35727		0.18498	0.20447	0.18396
344.32		0.06763	0.13919	0.23696		0.78121	0.82847	0.86431		0.8189	1.00129	0.97533		0.82459	0.89906	0.94979		0.62313	0.84624	0.8647		0.6523	0.74832	0.56979		0.37036	0.51372	0.41387		0.14916	0.19489	0.11174
348.794		0.20411	0.21678	0.17026		0.80961	0.83695	0.9188		0.76887	0.87041	0.90801		0.86629	0.82394	1.00187		0.73892	0.78771	0.85234		0.54883	0.71085	0.58939		0.50132	0.49111	0.42566		0.18131	0.20343	0.06841
353.287		0.1434	0.14731	0.20874		0.70054	0.89831	0.8376		0.81026	0.85886	0.87563		0.77152	0.74373	0.97278		0.67192	0.76561	0.78641		0.63902	0.7018	0.6665		0.49126	0.46172	0.44534		0.19833	0.24998	0.11649
357.722		0.06829	0.20551	0.21473		0.77508	0.83343	0.73522		0.78988	0.91836	0.94403		0.75869	0.80417	0.98942		0.64821	0.89922	0.72683		0.65771	0.64173	0.57202		0.40954	0.51165	0.43944		0.15359	0.14481	0.18612
362.195		0.08673	0.126	0.15821		0.77823	0.93012	0.85126		0.72942	0.85748	0.9068		0.77644	0.88339	0.93032		0.70297	0.87651	0.84392		0.59226	0.69957	0.56533		0.48691	0.54632	0.44115		0.14016	0.18539	0.17487
366.663		0.072	0.18708	0.16941		0.78724	0.80996	0.91979		0.71239	0.8316	0.93379		0.77678	0.79232	0.84211		0.70267	0.77314	0.69755		0.56588	0.61186	0.57568		0.38495	0.42836	0.45776		0.20527	0.18536	0.15179
371.136		0.16544	0.10923	0.15745		0.83205	0.86679	0.72861		0.71946	0.80284	0.83525		0.66213	0.76457	0.9663		0.76882	0.74544	0.73334		0.62103	0.7088	0.59567		0.52659	0.45525	0.38569		0.10911	0.21514	0.09197
375.629		0.09756	0.10191	0.1882		0.8099	0.81888	0.83083		0.76205	0.9287	0.82556		0.7542	0.84326	0.86591		0.6648	0.76939	0.85667		0.56825	0.64669	0.58021		0.418	0.43189	0.36131		0.16911	0.22075	0.19885
380.077		0.11441	0.11757	0.25728		0.72536	0.80413	0.87396		0.70364	0.92145	0.92491		0.80016	0.77453	0.87412		0.68947	0.82552	0.7475		0.49196	0.67458	0.55289		0.38205	0.412	0.38385		0.0698	0.21709	0.17439
384.538		0.08512	0.15416	0.21212		0.63711	0.7455	0.81474		0.7485	0.84176	0.88598		0.77096	0.75216	0.92374		0.67954	0.87277	0.75158		0.58876	0.66343	0.47699		0.45056	0.43941	0.36468		0.16795	0.18909	0.1129
389.011		0.12448	0.14671	0.12915		0.72283	0.80959	0.76979		0.6864	0.80828	0.91373		0.76565	0.70482	0.81686		0.65619	0.74757	0.76892		0.60239	0.58357	0.5294		0.39433	0.39064	0.43539		0.1615	0.18558	0.10428
393.511		0.11039	0.18054	0.19579		0.73058	0.82953	0.85899		0.73662	0.77618	0.85061		0.79008	0.74304	0.85825		0.75809	0.75234	0.71838		0.60492	0.67781	0.53379		0.43324	0.48607	0.35577		0.15804	0.2501	0.1601
397.971		0.13623	0.10654	0.19785		0.71433	0.80588	0.81609		0.71608	0.81271	0.89382		0.77025	0.76564	0.83983		0.78898	0.65889	0.82987		0.58843	0.62326	0.54451		0.38965	0.51216	0.49494		0.16544	0.2029	0.20947
402.445		0.09704	0.10583	0.18282		0.66785	0.71101	0.85074		0.72513	0.84996	0.8111		0.75274	0.73151	0.83732		0.72012	0.72391	0.74435		0.59904	0.60816	0.5511		0.42985	0.49669	0.29593		0.22133	0.15948	0.13284
406.951		0.08945	0.20549	0.17818		0.76918	0.77991	0.80671		0.6142	0.78864	0.84009		0.71832	0.7377	0.77294		0.66897	0.80621	0.71305		0.60429	0.6259	0.5324		0.5339	0.44452	0.44734		0.09283	0.16929	0.20672
411.386		0.15884	0.11036	0.17074		0.70483	0.75209	0.79093		0.74331	0.78	0.96471		0.65409	0.82971	0.89893		0.70251	0.80753	0.78397		0.55697	0.62992	0.51524		0.38774	0.42391	0.36336		0.16669	0.18428	0.12905
415.853		0.14048	0.09936	0.1606		0.62479	0.80526	0.72498		0.68554	0.78655	0.83634		0.70536	0.76744	0.87076		0.73927	0.72384	0.70542		0.542	0.65842	0.47262		0.38547	0.33694	0.45492		0.17475	0.19133	0.16329
420.327		0.1003	0.11557	0.13357		0.7012	0.78343	0.73744		0.62094	0.67764	0.85666		0.74122	0.77555	0.8569		0.66367	0.70847	0.71128		0.63919	0.59829	0.58533		0.45415	0.42908	0.44045		0.16384	0.15971	0.11386
424.832		0.09129	0.13752	0.22638		0.66859	0.77669	0.81483		0.59822	0.80713	0.77035		0.7171	0.64211	0.81025		0.59782	0.77692	0.69831		0.54784	0.64732	0.50915		0.29868	0.39983	0.40952		0.16843	0.21779	0.12287
429.274		0.08442	0.11894	0.13621		0.5998	0.75729	0.76766		0.69921	0.79617	0.78944		0.67094	0.87151	0.78691		0.64748	0.60875	0.73697		0.53336	0.56036	0.5384		0.37715	0.44097	0.32431		0.13628	0.21759	0.1196
433.735		0.13775	0.12773	0.1206		0.63151	0.80564	0.7068		0.56771	0.75554	0.82606		0.73417	0.77464	0.77631		0.5599	0.73618	0.72799		0.51676	0.63183	0.51657		0.36666	0.40811	0.38316		0.17064	0.20231	0.16127
438.234		0.06775	0.16257	0.13919		0.68521	0.70015	0.68396		0.67398	0.67366	0.81966		0.67723	0.7335	0.87542		0.54155	0.72332	0.74965		0.50418	0.52009	0.46542		0.36792	0.4432	0.3159		0.20271	0.19051	0.19383
442.669		0.09128	0.16918	0.20158		0.72301	0.78193	0.76366		0.61332	0.74183	0.72126		0.68064	0.59753	0.85306		0.66159	0.69541	0.71543		0.56693	0.6626	0.49622		0.33331	0.34626	0.31863		0.1563	0.21546	0.12947
447.104		0.14456	0.1545	0.20114		0.67949	0.77461	0.68011		0.71711	0.70303	0.84958		0.74819	0.81105	0.86109		0.59488	0.62955	0.72045		0.53903	0.597	0.45352		0.3582	0.40508	0.35925		0.15499	0.25384	0.08655
451.514		0.08512	0.12145	0.1494		0.71853	0.8146	0.816		0.66189	0.74324	0.82893		0.7009	0.69799	0.84775		0.59748	0.7065	0.73632		0.52343	0.58984	0.56254		0.41231	0.37025	0.27171		0.16237	0.20861	0.16892
456.007		0.11577	0.16107	0.14918		0.66627	0.88799	0.62056		0.67873	0.78042	0.73119		0.62628	0.78543	0.74752		0.67133	0.73054	0.72154		0.53839	0.5877	0.46538		0.42507	0.46354	0.35508		0.12817	0.14873	0.14244
460.506		0.08685	0.19305	0.1707		0.63061	0.6598	0.78116		0.71016	0.72592	0.80099		0.65028	0.71262	0.77639		0.64317	0.79262	0.62978		0.46583	0.59813	0.40162		0.37085	0.46765	0.29789		0.17963	0.23051	0.17322
464.999		0.05481	0.13813	0.2186		0.70899	0.71239	0.75699		0.67491	0.79489	0.76749		0.67521	0.62596	0.82258		0.63539	0.76159	0.74437		0.54466	0.59361	0.45717		0.43485	0.42763	0.33321		0.17565	0.11785	0.17258
469.511		0.10986	0.17347	0.13254		0.68718	0.76494	0.77751		0.57023	0.69905	0.72417		0.68104	0.7553	0.83477		0.6563	0.63794	0.66346		0.47909	0.467	0.46902		0.4081	0.37384	0.32015		0.15077	0.17963	0.14507
473.991		0.1152	0.13113	0.16719		0.6302	0.65949	0.72065		0.67517	0.70927	0.70055		0.63078	0.66092	0.85934		0.52804	0.69768	0.55812		0.46283	0.56337	0.52541		0.36278	0.36001	0.30188		0.20629	0.27463	0.12166
Plate C
TIME		DMSO	DMSO	DMSO		TG	TG	TG		0.001 μM	0.001 μM	0.001 μM		0.01 μM	0.01 μM	0.01 μM		0.1 μM	0.1 μM	0.1 μM		0.5 μM	0.5 μM	0.5 μM		1 μM	1 μM	1 μM		10 μM	10 μM	10 μM
0.723		-0.02043	0.05831	-0.00627		0.00714	0.05388	-0.02402		-0.01519	0.000966	0.0149		-0.0325	-0.00639	-0.02123		-0.03527	0.01345	-0.01846		0.01808	-0.02131	0.01854		-0.02043	-0.00774	-0.01376		0.03308	0.01543	0.00516
5.1774		0.05036	-0.00964	0.01097		-0.02485	-0.01934	0.00277		-0.00591	0.00409	-0.00963		0.04921	0.01317	0.02516		0.00239	-0.04267	0.0411		-0.01432	-0.00838	-0.01596		0.02562	0.0198	0.02421		0.01	-0.01225	-0.03874
9.5934		-0.02993	-0.04867	-0.0047		0.01771	-0.03455	0.02126		0.02111	-0.00506	-0.00527		-0.01672	-0.00677	-0.00392		0.03288	0.02922	-0.02264		-0.00377	0.02969	-0.00258		-0.00518	-0.01206	-0.01045		-0.04308	-0.00318	0.03358
14.1502		0.01979	-0.01696	0.02025		-0.00276	-0.01541	-0.01709		0.02824	-0.03567	-0.01358		-0.01754	0.04892	0.06156		-0.03011	-0.00868	0.03987		-0.02556	-0.00941	-0.00582		-0.04069	0.01517	0.01533		-0.01462	-0.03636	-0.01839
18.611		-0.02533	-0.05219	0.01098		0.02758	-0.02216	-0.00639		0.00875	0.02921	0.01609		-0.03351	0.0532	0.04885		-0.05691	-0.01397	0.03239		0.05614	-0.02802	-0.01975		0.0616	0.00251	0.04528		-0.03244	0.0109	0.01073
23.1294		-0.00607	-0.06731	0.02993		0.0042	-0.00482	0.00252		-0.02297	-0.02347	-0.00349		0.02364	-0.02024	-0.00468		0.02788	-0.00612	-0.03636		-0.00067	-0.02177	0.05423		0.04111	0.04193	-0.01878		0.01887	0.01011	0.04153
27.5902		-0.05621	-0.02699	-0.01685		0.04695	-0.01034	-0.01446		-0.00462	0.00608	0.01572		0.02647	0.03693	0.02203		-0.01306	0.00202	0.01829		-0.01603	-0.02693	-0.00354		0.03181	0.02892	-0.000124		0.01279	0.0075	-0.00982
32.0382		0.0572	0.07518	0.03697		0.06281	-0.00742	0.04404		0.08316	0.05392	0.02012		0.00412	0.12922	0.08978		0.05774	0.04621	0.06042		0.06341	-0.00467	0.11059		0.0897	-0.0055	0.02535		-0.04235	0.04864	0.03585
36.499		0.07165	0.07621	0.10302		0.36243	0.22936	0.18609		0.39542	0.29341	0.23421		0.40391	0.33198	0.20126		0.28138	0.21251	0.21975		0.21341	0.14451	0.1873		0.20896	0.0967	0.06171		0.0399	0.04713	0.02931
40.9982		0.11364	0.09249	0.15405		0.72767	0.52754	0.49367		0.69844	0.56248	0.47724		0.51491	0.57665	0.54142		0.56977	0.45742	0.45428		0.35754	0.27875	0.33956		0.3263	0.15369	0.11755		0.13778	0.06295	0.04693
45.4782		0.12353	0.19347	0.14687		0.81873	0.70635	0.8012		0.94401	0.70798	0.79813		0.79574	0.77328	0.87007		0.66254	0.66192	0.6205		0.49504	0.27607	0.4458		0.33924	0.17157	0.16428		0.15117	0.08769	0.02151
49.907		0.14562	0.15135	0.17264		1.09282	0.77268	0.90927		1.04648	0.8516	0.8796		0.96809	0.99792	1.00645		0.8905	0.93158	0.83175		0.65148	0.44414	0.55538		0.58	0.37775	0.27195		0.1109	0.06586	0.09057
54.3806		0.1399	0.19137	0.16501		1.1928	0.96128	0.96389		1.25325	1.1097	1.0629		1.04701	1.04255	1.16596		0.98166	1.01351	0.93469		0.7339	0.56579	0.62307		0.63418	0.34854	0.26962		0.15604	0.10948	0.15226
58.835		0.18492	0.18816	0.20539		1.25876	0.98667	1.14336		1.33675	1.04675	1.19193		1.26184	1.21677	1.20857		1.20776	1.09	1.15879		0.74707	0.65932	0.78829		0.68071	0.44416	0.35018		0.12783	0.06845	0.08345
63.3086		0.18175	0.21387	0.18105		1.38057	1.22431	1.32261		1.46856	1.19682	1.32587		1.25616	1.17755	1.43648		1.15294	1.24989	1.16992		0.82185	0.79495	0.77403		0.75843	0.51998	0.40078		0.17872	0.1137	0.06245
67.7822		0.24397	0.25186	0.24261		1.53846	1.30858	1.24034		1.50146	1.29134	1.43747		1.21276	1.28348	1.50139		1.29649	1.15437	1.16962		0.86251	0.87341	0.84605		0.73301	0.56478	0.40273		0.16455	0.13056	0.07786
72.275		0.1775	0.25774	0.29836		1.5492	1.23628	1.40822		1.47656	1.31232	1.33321		1.44206	1.4642	1.47295		1.25196	1.18708	1.23492		0.84629	0.95783	0.95265		0.88368	0.62965	0.44497		0.18604	0.15861	0.1287
76.7806		0.23513	0.28394	0.2395		1.54779	1.46303	1.36775		1.60984	1.2916	1.46087		1.34627	1.27199	1.54901		1.29279	1.33051	1.39414		0.98931	0.92764	0.9005		0.92002	0.66976	0.51787		0.18976	0.05971	0.18497
81.2158		0.18459	0.25548	0.28414		1.66214	1.48643	1.49399		1.62617	1.47163	1.53072		1.51312	1.29917	1.49174		1.40013	1.31749	1.37797		0.94841	0.96604	0.98165		0.88399	0.6894	0.53202		0.15471	0.13486	0.14196
85.7214		0.22949	0.2544	0.30921		1.68307	1.44575	1.51232		1.65239	1.38896	1.52125		1.55778	1.60316	1.76204		1.39824	1.27357	1.39435		1.10884	0.95183	0.95897		0.87738	0.72845	0.54608		0.20099	0.17928	0.12358
90.2462		0.25512	0.32655	0.29025		1.68273	1.42273	1.42497		1.58413	1.58375	1.66273		1.53268	1.48644	1.60411		1.22388	1.43381	1.34419		1.06697	1.05038	0.98948		0.98744	0.79728	0.59583		0.16736	0.09689	0.18545
94.739		0.21033	0.27066	0.31616		1.69605	1.46135	1.60893		1.82947	1.49596	1.58046		1.56073	1.4355	1.74615		1.46171	1.38248	1.4932		1.08225	1.0044	1.08562		0.98308	0.73229	0.62905		0.16617	0.15358	0.14336
99.2126		0.16427	0.28961	0.33818		1.79518	1.61626	1.57762		1.83318	1.58454	1.67313		1.50701	1.39412	1.65134		1.54346	1.31853	1.36226		1.17582	1.07784	1.12774		0.99333	0.82066	0.55172		0.25151	0.19177	0.16746
103.686		0.22748	0.25807	0.30908		1.70566	1.45628	1.64329		1.76207	1.58212	1.70655		1.52756	1.53506	1.76325		1.6115	1.38531	1.49037		1.03079	0.95823	1.05088		0.89901	0.6458	0.62193		0.24344	0.08528	0.182
108.16		0.23122	0.32127	0.3451		1.65322	1.4792	1.71042		1.80933	1.57078	1.70635		1.44578	1.38894	1.86305		1.44404	1.49104	1.49228		1.09743	1.04995	1.10035		0.99271	0.70492	0.59098		0.19009	0.14538	0.08132
112.646		0.23246	0.36402	0.3302		1.72148	1.62569	1.64354		1.72888	1.4898	1.72141		1.52014	1.33286	1.77961		1.42512	1.4276	1.44676		0.9859	1.06235	1.09151		0.98624	0.7758	0.73558		0.23778	0.13029	0.19321
117.094		0.24326	0.36316	0.33488		1.70354	1.54169	1.62367		1.78926	1.36169	1.60141		1.54728	1.41889	1.71809		1.44995	1.43972	1.47812		1.05337	1.04474	1.04476		0.92267	0.87171	0.73098		0.22963	0.16118	0.14054
121.593		0.24604	0.28568	0.31395		1.71311	1.54047	1.73459		1.61871	1.46145	1.67578		1.3736	1.38913	1.79549		1.32958	1.27716	1.50417		0.95776	1.12271	1.03907		0.99965	0.78067	0.66908		0.24979	0.14346	0.12535
126.022		0.22895	0.30132	0.35686		1.63547	1.38448	1.58236		1.48347	1.4303	1.55913		1.35565	1.4539	1.69582		1.41349	1.417	1.46562		0.97994	0.93982	1.05978		0.92219	0.79388	0.65331		0.16015	0.14713	0.13699
130.496		0.22895	0.30796	0.31417		1.64979	1.44668	1.65417		1.57458	1.56458	1.6223		1.45262	1.49818	1.72987		1.46573	1.27063	1.35982		1.08359	1.02148	1.08945		1.02858	0.75933	0.65015		0.18365	0.15738	0.1448
134.989		0.31862	0.24274	0.31461		1.61798	1.48499	1.45205		1.52773	1.49272	1.66704		1.40542	1.42072	1.70434		1.34619	1.34797	1.41835		1.03417	0.99418	1.02949		0.99179	0.84521	0.67683		0.22171	0.15819	0.17956
139.462		0.24011	0.31503	0.34425		1.58285	1.64652	1.51918		1.63358	1.34955	1.67478		1.27912	1.44994	1.58239		1.31146	1.2977	1.39861		0.95207	1.00581	0.93885		0.98392	0.70102	0.69212		0.20185	0.14955	0.11533
143.987		0.26408	0.32354	0.3721		1.6157	1.39718	1.50525		1.43345	1.45664	1.65862		1.40681	1.38313	1.63633		1.34084	1.31123	1.37629		0.94607	0.97315	0.97014		0.90346	0.81353	0.71434		0.17601	0.17801	0.11577
148.454		0.27023	0.35331	0.32431		1.57637	1.41164	1.5465		1.5665	1.51589	1.50935		1.44303	1.36239	1.66994		1.33089	1.30487	1.32481		0.97856	0.95498	0.99337		0.89608	0.69401	0.60386		0.18176	0.20133	0.16614
152.928		0.25496	0.31918	0.33815		1.4026	1.31955	1.3836		1.59835	1.34987	1.5339		1.38685	1.30798	1.45761		1.22681	1.19255	1.32098		1.00757	0.98294	0.93178		0.88319	0.71122	0.69128		0.19894	0.1756	0.18286
157.363		0.27257	0.27107	0.24764		1.45905	1.36742	1.47321		1.58993	1.45919	1.57733		1.40731	1.35476	1.58871		1.19762	1.16007	1.27527		0.94858	0.97195	1.01874		0.88968	0.76854	0.71651		0.17596	0.17539	0.12236
161.869		0.27426	0.30621	0.29072		1.52134	1.30044	1.53607		1.39288	1.28293	1.40056		1.31123	1.34818	1.44428		1.18729	1.23477	1.27217		0.87934	0.96612	0.94666		0.85295	0.71738	0.6893		0.22583	0.16968	0.13375
166.361		0.25321	0.29138	0.33512		1.51216	1.39206	1.38544		1.42361	1.25666	1.39168		1.25341	1.21512	1.42681		1.31016	1.20597	1.22871		0.85186	0.82359	0.89558		0.80192	0.50823	0.73064		0.16182	0.17203	0.16828
170.809		0.21922	0.29958	0.27546		1.41272	1.38549	1.33837		1.354	1.28215	1.48166		1.28805	1.06444	1.41864		1.16622	1.12279	1.17627		0.8971	0.8645	0.97197		0.86781	0.74638	0.68859		0.31617	0.14119	0.21368
175.238		0.23929	0.25101	0.3227		1.50193	1.28628	1.32456		1.30055	1.24415	1.38196		1.14998	1.14989	1.41568		1.16108	1.20279	1.09471		0.87447	0.87671	0.94212		0.91492	0.75683	0.68774		0.23344	0.164	0.22078
179.654		0.16713	0.2665	0.34716		1.46027	1.24304	1.3477		1.2872	1.24006	1.41037		1.12498	1.1838	1.32075		1.14008	1.12773	1.17175		0.93563	0.83519	0.90265		0.85036	0.65124	0.55449		0.20354	0.19876	0.18306
184.147		0.26035	0.28507	0.33961		1.38203	1.1647	1.27504		1.36248	1.26979	1.3982		1.19397	1.15323	1.54711		1.11488	1.07594	1.15787		0.87839	0.75354	0.89387		0.90933	0.64405	0.60044		0.23396	0.18341	0.14814
188.646		0.27494	0.31399	0.19928		1.37051	1.09444	1.16829		1.31182	1.11397	1.30358		1.27561	1.18415	1.31256		1.17441	1.10341	1.15458		0.92596	0.83104	0.84935		0.71833	0.63643	0.65661		0.23148	0.1498	0.20418
193.139		0.19885	0.26339	0.30822		1.32076	1.18069	1.29881		1.18892	1.28503	1.22087		1.2899	1.12017	1.39352		0.98434	0.99775	1.14292		0.82238	0.81138	0.95647		0.79469	0.71744	0.58249		0.22271	0.15794	0.17031
197.613		0.26199	0.26446	0.28079		1.23409	1.22066	1.15068		1.26307	1.08784	1.27503		1.08661	1.10207	1.25098		1.15209	0.95893	1.21487		0.7765	0.92215	0.89222		0.76455	0.64925	0.60722		0.23151	0.16988	0.18068
202.029		0.17375	0.27336	0.27979		1.35544	1.12852	1.21902		1.32345	1.04224	1.31208		1.1159	1.11231	1.3008		1.05053	1.0201	1.06991		0.90077	0.80731	0.86298		0.8287	0.56422	0.63181		0.22442	0.19712	0.14233
206.489		0.21456	0.28853	0.28361		1.313	1.24521	1.12828		1.06193	1.25405	1.29601		1.04942	1.02171	1.24496		1.06702	0.96737	1.09443		0.75911	0.84462	0.91964		0.80194	0.72233	0.59811		0.246	0.11733	0.16634
210.905		0.22003	0.22277	0.31967		1.34546	1.13057	1.12873		1.19958	1.15909	1.2754		1.0452	1.08213	1.23834		1.12486	1.02148	1.11341		0.78788	0.71306	0.86903		0.74877	0.59445	0.67016		0.25922	0.17488	0.17207
215.398		0.21432	0.23754	0.24814		1.19608	1.08657	1.14613		1.13701	1.13798	1.22889		1.01524	0.98939	1.2311		0.99163	1.07859	1.07237		0.8111	0.7782	0.84767		0.76601	0.56127	0.53056		0.21708	0.15948	0.17018
219.846		0.1976	0.27352	0.25832		1.14291	1.16322	1.25721		1.20582	1.11643	1.17755		1.12159	0.97651	1.25111		1.06184	0.97246	1.0976		0.83817	0.72094	0.83896		0.81312	0.59852	0.66179		0.14179	0.1865	0.15994
224.281		0.2306	0.29477	0.29255		1.16115	1.09495	1.23052		1.09895	1.06248	1.16101		0.97853	1.02157	1.11086		0.98572	0.9416	1.05343		0.8218	0.7425	0.71127		0.77126	0.55757	0.58405		0.26779	0.2062	0.18017
228.774		0.22733	0.29014	0.21933		1.09433	1.01535	1.16435		1.12992	1.13314	1.16637		1.01614	1.02544	1.15887		1.03956	1.02135	1.00618		0.7299	0.79418	0.83805		0.76441	0.61441	0.60414		0.18491	0.22387	0.21983
233.28		0.16739	0.19208	0.25219		1.15077	1.06431	1.10395		1.21811	0.97865	1.16132		0.93319	0.98195	1.14817		0.91704	0.88069	1.06801		0.81956	0.74333	0.74267		0.67527	0.61742	0.61474		0.26322	0.18727	0.22651
237.779		0.20963	0.29038	0.28144		1.12718	1.00784	1.07094		1.06781	1.00875	1.16526		0.999	0.96557	1.12485		1.05152	0.95294	1.03011		0.74813	0.75122	0.78221		0.67267	0.63358	0.53252		0.19408	0.06392	0.20492
242.214		0.24173	0.19835	0.26213		1.13658	1.01438	0.99457		1.0262	1.00034	1.11431		0.96405	1.03262	1.02349		0.91692	0.92979	1.04363		0.79788	0.7031	0.7118		0.75512	0.59505	0.56038		0.19727	0.16616	0.2668
246.713		0.19426	0.2319	0.22722		1.09198	0.99333	0.97541		1.05606	1.1316	1.08758		1.01942	0.95295	1.05863		0.99301	0.9293	0.95988		0.65732	0.68926	0.73828		0.65065	0.55953	0.56104		0.23068	0.17259	0.25118
251.155		0.23719	0.23056	0.29385		1.11549	0.92108	1.10155		0.98097	1.04913	1.10793		0.97402	0.88701	1.14396		0.93496	0.93795	0.93589		0.69697	0.73085	0.74964		0.68866	0.57793	0.59857		0.16689	0.21817	0.192
255.629		0.23178	0.19164	0.31322		1.01667	0.93358	1.08472		1.06437	1.11075	1.02743		0.88305	0.93287	1.09003		0.8953	0.87307	0.98391		0.80352	0.80031	0.7814		0.64657	0.59487	0.55317		0.2048	0.17677	0.12782
260.121		0.16704	0.25071	0.27206		1.11581	0.97995	1.07709		1.0988	1.0453	1.08644		0.96564	0.97716	1.03841		0.83589	0.89267	0.94504		0.72678	0.69139	0.74187		0.67908	0.58331	0.60345		0.16747	0.17667	0.18717
264.589		0.2199	0.22805	0.21979		1.08915	1.05156	0.9754		0.9991	0.9708	1.10827		0.92639	0.91303	0.92828		0.89441	0.95391	0.94742		0.65663	0.74185	0.70063		0.72397	0.53551	0.60691		0.24344	0.14434	0.19943
269.056		0.19425	0.26631	0.2628		1.04814	0.98484	0.99898		0.97377	0.99289	1.00375		1.01435	0.8362	1.03592		0.87979	0.87496	0.85774		0.73411	0.65854	0.72849		0.63229	0.57123	0.49893		0.24441	0.1733	0.20451
273.465		0.24083	0.19559	0.25201		1.09411	0.93685	0.93412		0.93387	0.89696	1.07978		0.93718	0.90809	1.09575		0.94971	0.82637	0.86369		0.63884	0.71401	0.73883		0.69876	0.554	0.57267		0.24457	0.19838	0.24338
277.933		0.2107	0.24841	0.25966		1.04191	0.86336	0.99241		0.99018	0.95795	1.06228		0.94495	0.86838	1.03198		0.81587	0.76752	0.79116		0.7272	0.69097	0.72578		0.66111	0.55398	0.50984		0.26813	0.18504	0.20548
282.374		0.11863	0.26562	0.24989		1.02223	0.95177	1.05443		0.96041	0.9362	1.05742		0.91568	0.94723	1.00072		1.04554	0.89951	0.83956		0.69509	0.69035	0.73208		0.64958	0.50098	0.47607		0.2919	0.22027	0.2128
286.841		0.18185	0.15405	0.28024		0.99428	0.89299	0.92187		0.95561	0.9055	1.11644		0.83605	0.84729	0.98927		0.91029	0.83636	0.92559		0.74139	0.65175	0.69407		0.60695	0.53384	0.50551		0.18819	0.15903	0.18648
291.257		0.20224	0.25857	0.2479		0.99915	0.92511	0.98048		1.10236	1.00326	0.91504		0.89968	0.88503	0.91987		0.89161	0.82151	0.96576		0.66339	0.6634	0.68765		0.55416	0.49077	0.46992		0.23224	0.18372	0.22344
295.75		0.17135	0.1817	0.22491		0.96303	0.87991	0.9603		0.93799	0.97566	0.93595		0.96106	0.7903	0.95194		0.88724	0.86812	0.8682		0.67495	0.60353	0.77788		0.53418	0.55994	0.48002		0.22566	0.21165	0.14349
300.153		0.22181	0.21523	0.2489		0.92209	0.90651	0.86695		0.88718	0.93611	0.96989		0.88466	0.92352	1.06228		0.99188	0.8452	0.82998		0.7638	0.63388	0.64742		0.61215	0.47379	0.48048		0.16454	0.14757	0.15366
304.627		0.17554	0.23581	0.22888		0.96327	0.94118	0.95202		0.95122	0.80583	1.02435		0.83513	0.90588	1.01933		0.79653	0.77682	0.91756		0.60145	0.65733	0.72941		0.59485	0.50508	0.48616		0.20713	0.18518	0.19298
309.126		0.18888	0.23722	0.1718		0.95447	0.93524	0.91748		0.89417	0.82238	1.07139		0.8778	0.90814	0.99315		0.76832	0.82702	0.9333		0.69007	0.59297	0.76914		0.68417	0.50375	0.51855		0.23642	0.1954	0.226
313.625		0.15616	0.25928	0.23813		0.94134	0.85431	0.96105		0.96722	0.82818	0.92981		0.82874	0.84788	0.92734		0.79299	0.84718	0.83765		0.64098	0.62375	0.64287		0.59097	0.5037	0.4451		0.19611	0.16436	0.19786
318.061		0.20579	0.24085	0.22215		0.95069	0.86589	0.98783		0.98818	0.99349	0.95706		0.74146	0.86941	0.95136		0.77303	0.85432	0.86384		0.64043	0.66294	0.62617		0.55317	0.61672	0.48185		0.19084	0.12545	0.1831
322.509		0.20359	0.26849	0.23834		0.89471	0.92671	0.95833		0.89248	0.84079	0.88128		0.88316	0.83961	0.98435		0.84604	0.82204	0.89755		0.68512	0.60507	0.71563		0.61938	0.5393	0.49957		0.14474	0.1628	0.20962
326.931		0.15752	0.22273	0.28914		0.9205	0.7847	0.83702		0.89404	0.91268	0.92887		0.82656	0.70868	0.91987		0.80091	0.78025	0.83766		0.65987	0.61775	0.61785		0.62604	0.45426	0.51108		0.24617	0.15631	0.22275
331.405		0.19172	0.2144	0.22217		0.99917	0.80819	0.88217		0.88044	0.87757	0.84846		0.92981	0.74749	0.95565		0.81761	0.77283	0.79535		0.74305	0.61153	0.63825		0.6426	0.4328	0.42815		0.19228	0.20583	0.17765
335.904		0.17129	0.21606	0.23213		1.01642	0.78312	0.96769		0.98854	0.87811	0.97785		0.84416	0.8627	0.9177		0.75184	0.68034	0.84396		0.63948	0.56816	0.65883		0.59723	0.4181	0.48235		0.21809	0.20164	0.25394
340.345		0.20933	0.19464	0.22474		0.89586	0.81408	0.9196		0.85981	0.84195	0.90473		0.83179	0.83569	0.93641		0.84873	0.72826	0.79446		0.5692	0.59262	0.6585		0.5499	0.56178	0.47533		0.14993	0.1341	0.15483
344.813		0.16515	0.16656	0.25126		0.9244	0.81432	0.89465		0.9089	0.8321	0.88763		0.74443	0.74791	0.92028		0.68787	0.69227	0.77519		0.65397	0.53119	0.66649		0.56341	0.45203	0.46139		0.25838	0.12036	0.14763
349.222		0.21251	0.17586	0.16104		0.87905	0.91538	0.86035		0.85292	0.78937	0.99103		0.78963	0.724	0.86613		0.77951	0.74063	0.83314		0.60231	0.57663	0.6013		0.62396	0.49336	0.44022		0.18253	0.13673	0.23005
353.747		0.20859	0.18011	0.19626		0.8887	0.87581	0.80098		0.86025	0.74906	0.86974		0.72442	0.76936	0.84528		0.78184	0.78592	0.89133		0.66335	0.58854	0.66643		0.50345	0.35573	0.50746		0.19417	0.15783	0.23266
358.182		0.22272	0.19141	0.21149		0.92173	0.78241	0.88993		0.82747	0.84184	0.87785		0.8458	0.7681	0.93229		0.79999	0.7156	0.75925		0.55049	0.50761	0.62567		0.53819	0.47444	0.47147		0.26948	0.19835	0.15678
362.656		0.15398	0.20636	0.25003		0.82453	0.7743	0.83789		0.91402	0.84382	0.81648		0.75442	0.82464	0.8538		0.81448	0.87447	0.85289		0.63458	0.5254	0.59593		0.44488	0.4544	0.49165		0.18027	0.1841	0.17018
367.123		0.17514	0.23639	0.22113		0.94886	0.73846	0.81073		0.80056	0.83628	0.83126		0.81899	0.76383	0.88208		0.74008	0.78101	0.75572		0.64266	0.54146	0.64447		0.53812	0.41982	0.40563		0.1818	0.13252	0.14771
371.597		0.14802	0.14648	0.19236		0.8904	0.80903	0.86121		0.83039	0.84825	0.9178		0.69248	0.88663	0.92132		0.72944	0.67863	0.70862		0.59675	0.51168	0.5726		0.50299	0.46176	0.3582		0.24713	0.12091	0.1182
376.089		0.23012	0.20097	0.19197		0.84432	0.82542	0.81147		0.80512	0.73441	0.84819		0.71596	0.72184	0.89832		0.78174	0.77344	0.79926		0.63054	0.499	0.62627		0.60418	0.45187	0.55496		0.24805	0.14592	0.14271
380.505		0.18981	0.1766	0.23007		0.74734	0.72976	0.87366		0.92086	0.71041	0.85379		0.7493	0.80026	0.76191		0.75466	0.74079	0.80175		0.5445	0.5162	0.5898		0.57639	0.39816	0.36684		0.1578	0.17112	0.19484
384.973		0.24173	0.24675	0.22042		0.87379	0.7237	0.71557		0.79019	0.71746	0.85555		0.80658	0.76927	0.85546		0.68098	0.76809	0.7203		0.60891	0.52519	0.62925		0.46997	0.4821	0.45472		0.18944	0.143	0.14301
389.414		0.18905	0.22218	0.23059		0.86679	0.79582	0.72503		0.80618	0.78713	0.89167		0.61899	0.69751	0.85497		0.7371	0.73627	0.70233		0.58214	0.58524	0.59875		0.43155	0.41164	0.37957		0.18692	0.12909	0.20316
393.907		0.18275	0.1397	0.19292		0.87271	0.75022	0.78596		0.77872	0.64582	0.76502		0.67	0.73483	0.86885		0.6625	0.71153	0.68629		0.56177	0.50453	0.59354		0.49899	0.46283	0.3662		0.2877	0.13937	0.13048
398.342		0.184	0.17998	0.2353		0.85525	0.6887	0.85035		0.7338	0.71623	0.68877		0.83972	0.73234	0.86326		0.67191	0.70066	0.70705		0.56665	0.52848	0.63543		0.53571	0.35296	0.3755		0.20375	0.14785	0.16979
402.816		0.15754	0.17544	0.19647		0.74475	0.72912	0.77383		0.82874	0.79316	0.87611		0.69894	0.78983	0.78524		0.73855	0.7036	0.6993		0.60767	0.50319	0.60799		0.50567	0.42018	0.39157		0.17689	0.13861	0.17277
407.309		0.23097	0.17854	0.20475		0.86036	0.70057	0.8383		0.79306	0.76513	0.73671		0.72057	0.72127	0.7349		0.648	0.73359	0.67298		0.57888	0.55507	0.62606		0.49734	0.34542	0.39722		0.20283	0.15521	0.1661
411.789		0.2145	0.18745	0.24288		0.86687	0.70087	0.74882		0.74614	0.73828	0.78968		0.68006	0.69923	0.79514		0.61461	0.74906	0.83225		0.5181	0.46165	0.60643		0.43508	0.4546	0.40449		0.18861	0.21472	0.15067
416.249		0.17908	0.20405	0.25112		0.71656	0.70454	0.80023		0.81146	0.68014	0.73874		0.69199	0.7505	0.82479		0.67825	0.70784	0.79966		0.6323	0.46678	0.59958		0.61043	0.37565	0.47718		0.17196	0.14921	0.20443
420.665		0.17489	0.15499	0.2273		0.75907	0.68216	0.84518		0.72798	0.7268	0.77645		0.73658	0.77936	0.76313		0.65376	0.65248	0.74939		0.5543	0.50641	0.55293		0.50974	0.37013	0.36766		0.19414	0.15725	0.148
425.158		0.10612	0.18468	0.19589		0.79223	0.73047	0.76512		0.81316	0.76965	0.69745		0.6897	0.6641	0.79516		0.65843	0.65651	0.7589		0.544	0.46277	0.59828		0.42375	0.37953	0.40265		0.15354	0.16308	0.16677
429.606		0.17866	0.20075	0.17265		0.73018	0.77388	0.7354		0.81329	0.71804	0.77183		0.74546	0.70507	0.74562		0.69236	0.68478	0.69936		0.62525	0.59173	0.50221		0.43932	0.4931	0.39263		0.14717	0.16322	0.16563
434.067		0.17836	0.17462	0.15924		0.76534	0.67321	0.7426		0.73986	0.70892	0.81555		0.6179	0.66661	0.79898		0.58398	0.5841	0.7084		0.5836	0.49221	0.52312		0.50842	0.43061	0.40523		0.25168	0.14316	0.12176
438.566		0.16505	0.15208	0.20138		0.78908	0.68555	0.65911		0.80216	0.73567	0.76963		0.7534	0.68478	0.69044		0.6545	0.60836	0.70003		0.58772	0.55951	0.53438		0.51464	0.37223	0.3327		0.18041	0.16175	0.12981
443.059		0.13897	0.17182	0.20331		0.7074	0.61204	0.80258		0.86785	0.64397	0.69624		0.71087	0.70182	0.82321		0.74397	0.66734	0.69632		0.52817	0.55299	0.60688		0.53585	0.52945	0.39313		0.16646	0.17527	0.12561
447.533		0.17158	0.20294	0.17206		0.70248	0.72752	0.73049		0.84047	0.72014	0.71434		0.7075	0.70932	0.78205		0.69249	0.68436	0.72245		0.62085	0.5299	0.47768		0.42123	0.43001	0.39102		0.24491	0.19135	0.13237
451.974		0.13086	0.10251	0.22647		0.74664	0.67963	0.69018		0.70953	0.67345	0.79219		0.73473	0.6812	0.70498		0.61778	0.61956	0.70219		0.56033	0.58842	0.54974		0.43408	0.3678	0.33507		0.20999	0.12801	0.1339
456.48		0.18169	0.24052	0.17316		0.70132	0.752	0.68039		0.75704	0.65002	0.63557		0.6673	0.75981	0.74492		0.68822	0.62033	0.67163		0.6285	0.4551	0.47675		0.4947	0.33427	0.4509		0.19734	0.13	0.16194
460.934		0.14	0.09477	0.20603		0.72702	0.70811	0.66516		0.74508	0.74595	0.76059		0.6442	0.68658	0.77961		0.59611	0.61597	0.75028		0.54478	0.47669	0.54438		0.44784	0.34834	0.4188		0.15375	0.19135	0.19829
465.408		0.147	0.12543	0.18849		0.70361	0.61323	0.66779		0.71181	0.66716	0.73786		0.66863	0.71243	0.74745		0.68451	0.6712	0.70895		0.55406	0.50138	0.58448		0.47024	0.34904	0.30913		0.28699	0.13242	0.10599
469.907		0.17492	0.16974	0.19887		0.69074	0.72004	0.74321		0.74446	0.6995	0.75825		0.63391	0.7367	0.80757		0.64276	0.65133	0.62886		0.60095	0.56249	0.54839		0.45756	0.43354	0.36414		0.14202	0.11481	0.19506
474.381		0.17159	0.15519	0.20894		0.77389	0.70613	0.743		0.78116	0.66618	0.71132		0.60888	0.62466	0.67889		0.63887	0.66913	0.76135		0.49008	0.49696	0.62342		0.41805	0.39014	0.31812		0.13887	0.12561	0.16787

## Sheet: Pyr3
Plate A
TIME		DMSO	DMSO	DMSO		TG	TG	TG		0.001 μM	0.001 μM	0.001 μM		0.01 μM	0.01 μM	0.01 μM		0.1 μM	0.1 μM	0.1 μM		0.5 μM	0.5 μM	0.5 μM		1 μM	1 μM	1 μM		10 μM	10 μM	10 μM
0.722		-0.01597	-0.01058	0.00599		0.00332	0.00259	-0.01139		0.00187	-0.01941	0.00787		-0.02588	0.00474	-0.00273		0.00242	-0.01596	0.03589		-0.00246	-0.00897	-0.01551		0.00205	0.00607	0.01913		0.00176	-0.03145	-0.0043
5.0356		0.01951	0.0225	-0.00459		0.01223	-0.00978	0.00334		-0.01152	0.01708	0.00528		0.02772	-0.0013	0.000762		-0.00658	0.01068	-0.01157		0.0101	0.00374	0.00431		-0.02015	0.00451	-0.00811		0.00512	0.01291	0.01286
9.3748		-0.00354	-0.01192	-0.0014		-0.01555	0.0072	0.00805		0.00965	0.00233	-0.01315		-0.00184	-0.00345	0.00197		0.00416	0.00527	-0.02433		-0.00764	0.00523	0.0112		0.0181	-0.01058	-0.01102		-0.00688	0.01854	-0.00856
13.7396		0.00227	0.04067	0.00801		0.02501	-0.02518	0.02761		0.03269	-0.02686	0.02413		0.03095	-0.02843	-0.01407		-0.000159	-0.000698	0.00222		0.01189	0.0431	-0.00817		0.01048	0.00166	-0.01352		0.02502	-0.01612	-0.03172
18.0916		0.01276	0.03692	-0.00876		0.000251	0.01088	-0.01245		0.00915	-0.02804	0.00796		0.04226	0.000624	0.01858		0.02143	0.00411	0.01298		-0.01247	0.00277	0.00679		0.03952	0.02762	0.01072		0.04083	-0.00195	-0.01117
22.4052		0.01338	0.02119	-0.00883		0.01169	-0.02746	0.00592		0.02889	0.00714	0.01266		0.0213	0.00998	0.00299		0.01535	-0.01943	-0.01232		0.0076	0.00767	-0.02416		0.01031	0.02614	0.02446		0.0123	-0.04757	-0.01293
26.706		0.02333	0.00206	0.02566		-0.00697	-0.02868	-0.00571		0.00883	-0.00562	0.00625		0.03033	0.01012	-0.00069		0.01005	-0.0024	-0.02155		-0.03874	-0.000376	0.00515		-0.0023	0.01497	0.01936		0.02108	-0.00315	-0.000973
31.0324		-0.21246	-0.10904	-0.08415		-0.11796	-0.12336	-0.11976		-0.15098	-0.13734	-0.18091		-0.21174	-0.19518	-0.20871		-0.33638	-0.09285	-0.11862		-0.19193	-0.2629	-0.17762		-0.01348	-0.16826	-0.17284		-0.21336	-0.22266	-0.09025
35.3716		0.12365	0.08417	0.06159		0.18623	0.20085	0.17197		0.23451	0.13616	0.16162		0.21953	0.18764	0.20244		0.13941	0.13538	0.12109		0.04584	0.10696	0.09202		0.0881	0.08016	0.14954		0.27963	0.02982	0.06099
39.698		0.11827	0.15609	0.12461		0.57195	0.45892	0.44026		0.51113	0.45614	0.47162		0.48582	0.51333	0.47282		0.33255	0.43031	0.38597		0.08255	0.13869	0.10851		0.07439	0.05437	0.125		0.08022	0.01437	0.05975
43.9988		0.15449	0.16225	0.13238		0.86393	0.84803	0.77248		0.78392	0.76034	0.75959		0.71358	0.83271	0.76594		0.67501	0.72727	0.64925		0.13326	0.21909	0.16945		0.05746	0.08514	0.15915		0.1059	0.0309	0.03593
48.3124		0.2104	0.22188	0.13095		1.03715	1.12246	0.96206		1.02494	1.0032	0.93317		0.87194	1.17354	1.01509		0.8912	0.96917	0.90941		0.1445	0.28721	0.21115		0.10506	0.12783	0.16142		0.10066	0.07602	0.04868
52.626		0.2553	0.18571	0.15677		1.2292	1.22141	1.15895		1.21185	1.18659	1.13521		1.07695	1.37304	1.22893		1.04206	1.11522	1.09914		0.19905	0.40134	0.33997		0.10391	0.10211	0.18296		0.10702	0.03588	0.06824
56.9268		0.19291	0.19386	0.18442		1.39359	1.30187	1.30386		1.30125	1.37739	1.28131		1.15224	1.43812	1.34864		1.18922	1.26691	1.23827		0.24469	0.51349	0.39575		0.13717	0.1312	0.19733		0.12744	0.07594	0.06642
61.266		0.18068	0.1984	0.19677		1.50039	1.51669	1.44452		1.42383	1.45651	1.38198		1.23733	1.63985	1.50089		1.33396	1.4034	1.29024		0.25481	0.52035	0.49029		0.09485	0.131	0.17657		0.12849	0.10904	0.06071
65.6436		0.26723	0.23366	0.23804		1.55332	1.65076	1.49855		1.4998	1.66374	1.5052		1.33355	1.71554	1.6195		1.40618	1.49879	1.40422		0.36816	0.62764	0.51102		0.15736	0.13015	0.19786		0.14015	0.07953	0.09721
69.9444		0.22873	0.19998	0.21374		1.76694	1.73589	1.64452		1.56559	1.72176	1.61827		1.43717	1.89068	1.6962		1.43216	1.53552	1.48396		0.35921	0.6972	0.54555		0.12072	0.14716	0.16639		0.12694	0.06115	0.08989
74.322		0.20713	0.21416	0.20292		1.73394	1.77114	1.67962		1.69783	1.85929	1.649		1.52021	1.93009	1.78385		1.48127	1.56752	1.58517		0.39027	0.73092	0.62467		0.19686	0.18734	0.17675		0.14955	0.07951	0.12005
78.6612		0.22878	0.22675	0.1774		1.74992	1.77898	1.78641		1.80068	2.02149	1.73588		1.57352	1.9438	1.88781		1.52961	1.63324	1.62267		0.3987	0.74155	0.61177		0.17508	0.15546	0.13449		0.12629	0.08875	0.07467
82.9876		0.26591	0.2276	0.22859		1.85138	1.93735	1.87922		1.8017	2.01954	1.81458		1.57312	2.09443	1.96703		1.62166	1.7383	1.60523		0.43381	0.78259	0.64514		0.1682	0.18644	0.16305		0.14699	0.08115	0.10574
87.3524		0.20056	0.24685	0.22589		1.86574	1.97584	1.80265		1.80425	2.03349	1.91631		1.70044	2.09022	2.00569		1.60026	1.74923	1.6605		0.47301	0.79653	0.74058		0.18678	0.20783	0.14983		0.12392	0.12323	0.09932
91.666		0.20761	0.22128	0.19512		1.96729	1.97851	1.81216		1.84197	1.98431	1.95459		1.66835	2.04871	2.09196		1.62804	1.79832	1.6745		0.47409	0.88359	0.70556		0.20681	0.20686	0.16891		0.15279	0.10963	0.12083
96.0052		0.21055	0.21191	0.20695		1.89872	2.04101	1.97658		1.86595	2.10089	1.94491		1.66455	2.17628	2.098		1.56761	1.78278	1.75443		0.51083	0.86835	0.70552		0.22024	0.23528	0.20033		0.15134	0.10336	0.10444
100.344		0.24091	0.24137	0.21481		2.02392	2.01974	1.94557		1.93566	2.14944	1.92639		1.77301	2.2039	2.08455		1.6666	1.78708	1.71363		0.51973	0.86743	0.76226		0.1916	0.23267	0.18805		0.1831	0.08304	0.10572
104.671		0.21287	0.25577	0.20387		1.90356	1.96563	1.85037		2.00561	2.08301	1.97849		1.74278	2.1275	2.12683		1.59841	1.76997	1.78482		0.5548	0.88268	0.781		0.19153	0.25027	0.21939		0.15472	0.09987	0.14316
109.023		0.21154	0.20573	0.23469		1.96863	1.97684	1.84198		1.98933	2.08463	2.00184		1.70114	2.14647	2.19757		1.55588	1.77085	1.74605		0.5835	0.89536	0.77625		0.24126	0.25498	0.20621		0.15639	0.09758	0.11073
113.375		0.1868	0.19319	0.21456		1.89076	1.988	1.86415		1.96446	2.07629	1.95675		1.68491	2.15329	2.1326		1.61011	1.78758	1.69368		0.60646	0.89445	0.8075		0.24787	0.27249	0.25234		0.13308	0.12248	0.12089
117.727		0.24826	0.21822	0.19859		1.79563	2.02543	1.83561		1.86571	2.01774	1.93296		1.61585	2.1123	2.09816		1.57652	1.81981	1.68534		0.58462	0.89462	0.76924		0.24406	0.2869	0.22863		0.17734	0.13496	0.11696
122.092		0.18397	0.21384	0.20668		1.86173	1.86295	1.82785		1.81189	2.03916	1.98596		1.69807	2.12701	2.07901		1.52009	1.76779	1.73715		0.59926	0.92793	0.78792		0.25154	0.29518	0.21047		0.16802	0.1048	0.11894
126.418		0.22467	0.18972	0.20163		1.78897	1.93674	1.71938		1.86141	1.96576	1.91514		1.63524	1.98602	2.00556		1.50393	1.65103	1.65825		0.61944	0.95359	0.7933		0.25787	0.30288	0.23857		0.17288	0.10118	0.11758
130.77		0.21218	0.22307	0.20636		1.82994	1.94656	1.72983		1.90055	2.04848	1.95258		1.66271	2.11662	1.95932		1.40185	1.64222	1.6282		0.59312	0.93274	0.80032		0.22604	0.31546	0.22994		0.16363	0.12627	0.13274
135.109		0.2392	0.21122	0.19478		1.72247	1.84408	1.71923		1.81945	1.94174	1.87144		1.64342	2.05001	2.01997		1.46707	1.64187	1.62964		0.56568	0.94259	0.84284		0.29798	0.30365	0.22037		0.15226	0.12189	0.12732
139.423		0.21827	0.23693	0.19198		1.79152	1.80566	1.60913		1.82949	1.87761	1.89044		1.6383	2.03502	2.07063		1.42238	1.6268	1.60395		0.59615	0.91453	0.80109		0.27126	0.32103	0.23706		0.15936	0.12492	0.13004
143.775		0.2284	0.20988	0.21033		1.66092	1.7461	1.64176		1.74971	1.83397	1.82016		1.67596	1.97466	1.94085		1.39563	1.59958	1.60481		0.61627	0.87011	0.80548		0.3117	0.33082	0.24413		0.17231	0.08638	0.11429
148.101		0.20464	0.19748	0.20709		1.63735	1.72753	1.53405		1.76013	1.81138	1.76837		1.65751	1.94016	2.05287		1.32116	1.56774	1.56419		0.60069	0.93844	0.83804		0.24274	0.29751	0.25295		0.14707	0.15059	0.12802
152.44		0.21404	0.20679	0.1836		1.63184	1.64763	1.5342		1.74712	1.76799	1.78359		1.55696	1.91774	1.91805		1.32763	1.55679	1.54249		0.60166	0.91807	0.79509		0.30568	0.32103	0.28381		0.15877	0.11709	0.12356
156.792		0.21221	0.18556	0.19075		1.57735	1.58853	1.52811		1.68886	1.82831	1.74832		1.55781	1.8804	1.89841		1.30753	1.54115	1.51849		0.59825	0.89584	0.83667		0.29006	0.29344	0.28232		0.14936	0.13497	0.12403
161.119		0.18918	0.16724	0.21211		1.62106	1.66125	1.46335		1.62855	1.78399	1.72033		1.43895	1.88739	1.86191		1.20657	1.46461	1.46351		0.58779	0.93147	0.81201		0.3342	0.34029	0.26439		0.15279	0.12609	0.14043
165.471		0.21875	0.18888	0.2219		1.53972	1.61516	1.5183		1.74854	1.73105	1.69166		1.50956	1.73861	1.89266		1.25569	1.44455	1.52182		0.63054	0.93084	0.77574		0.28923	0.3173	0.28057		0.17017	0.12289	0.1113
169.823		0.2378	0.20178	0.20669		1.48892	1.54261	1.40879		1.62857	1.64965	1.70373		1.49921	1.71875	1.85213		1.24084	1.38695	1.44156		0.55588	0.84957	0.81811		0.28825	0.33248	0.29514		0.16479	0.13388	0.14333
174.149		0.1779	0.18668	0.18538		1.50716	1.582	1.34042		1.65199	1.64655	1.70968		1.43319	1.67789	1.76261		1.2344	1.47809	1.37532		0.61033	0.8437	0.76563		0.31292	0.33747	0.27612		0.16268	0.11708	0.13005
178.463		0.17196	0.20806	0.19797		1.48438	1.54054	1.35401		1.54655	1.65059	1.62216		1.43888	1.7559	1.73078		1.17567	1.44361	1.41176		0.56382	0.80932	0.77124		0.28384	0.34695	0.24845		0.18078	0.13787	0.1382
182.789		0.18615	0.19007	0.20746		1.51156	1.52532	1.33096		1.50607	1.62576	1.59307		1.39784	1.75504	1.75635		1.18147	1.39634	1.3709		0.58939	0.86245	0.76313		0.29551	0.34667	0.27766		0.18165	0.13326	0.16743
187.141		0.20798	0.21192	0.19235		1.39735	1.45556	1.2885		1.55723	1.51827	1.61626		1.4215	1.59331	1.62459		1.14148	1.34686	1.31299		0.60006	0.82064	0.77379		0.28535	0.3239	0.27291		0.1697	0.13479	0.1241
191.48		0.21006	0.18853	0.19996		1.34116	1.43552	1.33389		1.47597	1.54329	1.59978		1.39692	1.60092	1.74366		1.1632	1.38711	1.36986		0.59927	0.85383	0.76073		0.3082	0.33118	0.2741		0.16111	0.12958	0.1348
195.794		0.19618	0.1823	0.169		1.37248	1.36609	1.26908		1.53943	1.52532	1.55858		1.31679	1.68417	1.61322		1.16062	1.30039	1.3671		0.60037	0.81581	0.76546		0.2883	0.3668	0.30582		0.17333	0.14745	0.13109
200.159		0.19865	0.20745	0.19376		1.36558	1.41466	1.25642		1.44269	1.48243	1.50296		1.32976	1.58555	1.62736		1.08343	1.35059	1.2947		0.55959	0.78338	0.7656		0.30338	0.33775	0.30623		0.1686	0.13821	0.12762
204.485		0.1671	0.216	0.19476		1.31485	1.38968	1.18984		1.42908	1.43659	1.50086		1.28833	1.56037	1.60062		1.13815	1.27085	1.29306		0.58729	0.79868	0.73486		0.31389	0.36393	0.30424		0.14189	0.12094	0.13452
208.812		0.18838	0.21167	0.17804		1.31538	1.42187	1.13811		1.47301	1.45881	1.53076		1.35046	1.56293	1.60317		1.06336	1.29564	1.28715		0.58655	0.77289	0.74227		0.29809	0.32091	0.30814		0.18027	0.16172	0.15767
213.151		0.18968	0.18681	0.19527		1.31199	1.36919	1.09456		1.40699	1.41789	1.39349		1.31731	1.46958	1.52946		1.09032	1.31398	1.30033		0.56865	0.76091	0.68453		0.31525	0.31381	0.29366		0.17374	0.15932	0.11418
217.49		0.19552	0.18449	0.17696		1.27785	1.3975	1.10377		1.4082	1.44495	1.43019		1.27232	1.49597	1.47128		1.08212	1.2585	1.21408		0.57441	0.7753	0.68315		0.31145	0.33148	0.31722		0.1643	0.14116	0.14644
221.804		0.19598	0.20746	0.19422		1.26876	1.39301	1.1216		1.36179	1.48488	1.3991		1.29466	1.48549	1.53344		1.03163	1.25524	1.1642		0.59656	0.75355	0.72594		0.33504	0.33174	0.29281		0.14046	0.11784	0.13042
226.143		0.20275	0.18344	0.15842		1.23705	1.35045	1.05857		1.34422	1.40871	1.4187		1.2099	1.52337	1.43432		1.08012	1.18373	1.23281		0.55672	0.78074	0.6892		0.30838	0.32852	0.29323		0.17079	0.1491	0.15741
230.52		0.23878	0.19946	0.20234		1.21531	1.29861	1.04538		1.39846	1.34768	1.42751		1.29983	1.46787	1.49531		1.00819	1.19043	1.23188		0.5175	0.77822	0.65558		0.29204	0.33917	0.28245		0.1758	0.15234	0.15513
234.885		0.17773	0.21053	0.15008		1.23463	1.28324	0.98305		1.35277	1.31864	1.31231		1.24543	1.39316	1.44996		1.00017	1.21928	1.1646		0.52504	0.71421	0.64052		0.32618	0.34632	0.29224		0.19149	0.13363	0.10317
239.237		0.19311	0.17155	0.17892		1.14663	1.28486	0.95215		1.31559	1.30203	1.31526		1.21106	1.43428	1.46112		1.00741	1.21612	1.14035		0.51785	0.75772	0.65969		0.33494	0.31712	0.28625		0.19128	0.107	0.13309
243.551		0.20495	0.20851	0.18064		1.17011	1.22633	0.9225		1.30709	1.30347	1.28703		1.17705	1.42239	1.39133		1.05046	1.20446	1.10444		0.54556	0.71959	0.65967		0.3354	0.33203	0.26579		0.16627	0.12764	0.15874
247.89		0.24002	0.21667	0.20148		1.15189	1.25264	0.88588		1.24864	1.31161	1.29125		1.23598	1.40678	1.38098		0.98856	1.12994	1.19338		0.534	0.77293	0.68296		0.30751	0.32459	0.29692		0.1638	0.11563	0.11758
252.242		0.2273	0.17262	0.15523		1.11864	1.20914	0.85095		1.23019	1.33805	1.34061		1.21074	1.41245	1.3677		0.93356	1.15361	1.13896		0.49499	0.77198	0.67292		0.31201	0.34183	0.32076		0.14594	0.14494	0.11894
256.568		0.21748	0.18254	0.18921		1.07716	1.2265	0.83519		1.20609	1.20706	1.2692		1.17133	1.41636	1.40932		0.9573	1.21076	1.13195		0.52302	0.70464	0.64237		0.30984	0.33044	0.32002		0.14188	0.14322	0.12967
260.908		0.18649	0.15809	0.19082		1.08409	1.23721	0.85919		1.2911	1.2439	1.27649		1.14304	1.4599	1.36239		0.92991	1.13975	1.12157		0.50985	0.70592	0.63455		0.29877	0.33341	0.32661		0.15135	0.10799	0.14928
265.26		0.19747	0.1956	0.15219		1.01251	1.21316	0.72757		1.22897	1.2466	1.31925		1.13046	1.31797	1.39632		0.95096	1.08788	1.10563		0.50269	0.69873	0.67304		0.32095	0.31456	0.32008		0.16029	0.13449	0.14228
269.586		0.19172	0.22371	0.16122		0.98052	1.18188	0.68893		1.25558	1.2124	1.24357		1.17716	1.29309	1.34465		0.91583	1.13377	1.09258		0.50996	0.72804	0.64478		0.2819	0.3336	0.33333		0.15383	0.11381	0.12651
273.912		0.18135	0.18124	0.17809		0.9764	1.15959	0.66816		1.19609	1.26022	1.20855		1.17006	1.31486	1.31797		0.93426	1.10291	1.0867		0.58114	0.65649	0.5857		0.34799	0.32688	0.29867		0.15105	0.122	0.13429
278.239		0.20193	0.19067	0.19699		0.94234	1.17767	0.63616		1.21061	1.28734	1.16937		1.09871	1.33483	1.3162		0.94749	1.1153	1.03101		0.53163	0.69986	0.61693		0.29698	0.33905	0.32835		0.17336	0.17421	0.13512
282.578		0.18176	0.21121	0.14417		0.90443	1.19093	0.62599		1.20606	1.21141	1.21325		1.16064	1.31736	1.26839		0.92205	1.12342	1.08179		0.51656	0.62246	0.60951		0.28922	0.34862	0.31696		0.18749	0.14334	0.13482
286.904		0.17747	0.19347	0.15803		0.81589	1.10373	0.62206		1.17128	1.18756	1.22236		1.09595	1.26235	1.3181		0.8695	1.14066	1.01785		0.49092	0.65339	0.64696		0.3078	0.35065	0.30747		0.16501	0.10643	0.13089
291.244		0.22373	0.15743	0.1859		0.87114	1.12755	0.57734		1.16581	1.18675	1.16287		1.14668	1.28426	1.2583		0.89337	1.06017	1.03128		0.51392	0.68655	0.63983		0.30068	0.3324	0.28434		0.15532	0.16681	0.14081
295.608		0.19641	0.19491	0.15436		0.78852	1.11841	0.54502		1.1225	1.11516	1.15594		1.05062	1.32832	1.26791		0.89463	1.03301	1.06027		0.51723	0.67929	0.5828		0.31584	0.32764	0.29441		0.16437	0.17112	0.13067
299.948		0.18364	0.18941	0.15797		0.77911	1.11321	0.54817		1.13222	1.13822	1.15959		1.07898	1.2472	1.19281		0.92627	1.08435	1.01213		0.49391	0.65223	0.60729		0.29464	0.34115	0.33432		0.15124	0.13852	0.12224
304.312		0.22153	0.14737	0.15667		0.75619	1.08602	0.49553		1.12608	1.1209	1.13569		1.12301	1.25996	1.20967		0.88322	1.00214	1.03258		0.48015	0.62072	0.60686		0.2747	0.3164	0.27299		0.18078	0.14254	0.14498
308.639		0.18643	0.15413	0.18062		0.70107	1.06122	0.47272		1.13157	1.11179	1.13695		1.09352	1.20418	1.17873		0.87012	0.99717	1.01355		0.46252	0.62308	0.55793		0.31064	0.32482	0.29236		0.13778	0.14416	0.15258
312.94		0.19732	0.1898	0.1427		0.66151	1.04002	0.43126		1.11948	1.11794	1.0692		1.10089	1.21027	1.18871		0.80718	1.08699	1.00718		0.44923	0.61289	0.5701		0.31845	0.32158	0.23963		0.14422	0.15078	0.151
317.279		0.13734	0.19155	0.16163		0.60058	1.07019	0.43255		1.15952	1.06387	1.10647		1.07883	1.17026	1.22004		0.8079	0.97956	1.01306		0.49587	0.62446	0.58806		0.28189	0.31562	0.26378		0.12744	0.12109	0.12174
321.605		0.21615	0.19842	0.13295		0.60677	1.07796	0.38866		1.10766	1.14252	1.06815		1.06295	1.23314	1.19287		0.80774	1.03021	0.97071		0.46823	0.64009	0.54754		0.32601	0.3069	0.30199		0.16995	0.1698	0.15602
325.906		0.1561	0.19463	0.19108		0.57883	1.0867	0.38901		1.08885	1.07126	1.1571		1.06395	1.17556	1.22502		0.8139	0.99489	0.92106		0.45911	0.63685	0.56846		0.28123	0.3121	0.2733		0.17348	0.17698	0.15816
330.232		0.13578	0.19727	0.14791		0.56672	1.04633	0.34393		1.12599	1.06743	1.13652		1.04748	1.18976	1.14935		0.85736	1.00591	0.96682		0.42217	0.58497	0.55605		0.30817	0.29428	0.28112		0.14968	0.13891	0.15289
334.533		0.20748	0.17272	0.16621		0.51832	1.07817	0.33023		1.10979	1.0642	1.12473		1.03577	1.13587	1.16583		0.77601	0.99125	0.95293		0.42458	0.64843	0.52769		0.29645	0.2872	0.25656		0.14667	0.12514	0.14549
338.834		0.17216	0.17478	0.13544		0.46203	1.05499	0.34354		1.08948	1.00751	1.06613		1.09301	1.14438	1.11809		0.83579	1.02605	0.98429		0.44005	0.58446	0.5472		0.28923	0.31581	0.29309		0.14176	0.14561	0.14283
343.16		0.19825	0.21689	0.1633		0.47653	0.99453	0.33487		1.05923	1.02209	1.04776		1.06337	1.11582	1.16073		0.80693	0.9185	0.93291		0.45641	0.62047	0.55753		0.30179	0.30594	0.27164		0.16421	0.17007	0.11019
347.487		0.16584	0.18905	0.15374		0.45835	1.01752	0.31521		1.00958	1.05142	1.09086		1.03095	1.14773	1.10168		0.75431	0.93369	0.93721		0.44125	0.54635	0.56829		0.29096	0.3106	0.30039		0.1349	0.14545	0.14922
351.813		0.19078	0.17106	0.13079		0.46836	1.00899	0.27603		1.04866	1.02734	1.09707		0.97202	1.13121	1.10516		0.78265	0.97239	0.9433		0.42519	0.5393	0.56016		0.32233	0.30998	0.29171		0.17612	0.14	0.13149
356.101		0.18033	0.16082	0.18487		0.43279	1.03105	0.27005		1.07577	0.97672	0.98477		1.01474	1.14043	1.10596		0.79693	0.93339	0.96447		0.42423	0.56677	0.50313		0.29049	0.26495	0.2662		0.15178	0.15376	0.14823
360.415		0.1939	0.15752	0.13413		0.40554	0.97391	0.28707		1.0305	0.99783	1.04042		0.99292	1.12725	1.06714		0.81363	0.93277	0.92002		0.3825	0.58749	0.51152		0.2723	0.3059	0.29858		0.14859	0.18076	0.12769
364.728		0.19489	0.18217	0.15445		0.41658	0.99023	0.26173		0.97301	1.0072	1.00768		0.98219	1.12502	1.09123		0.78987	0.93816	0.88806		0.4246	0.61087	0.52813		0.28895	0.29987	0.269		0.14335	0.16362	0.16191
369.055		0.18242	0.18235	0.16392		0.40255	0.99594	0.2568		1.03229	0.99374	1.06281		0.96397	1.09925	1.06644		0.77306	0.91005	0.8973		0.41251	0.55915	0.52349		0.29431	0.31815	0.29252		0.18007	0.14342	0.1221
373.356		0.14429	0.15051	0.13253		0.38636	0.94892	0.26011		1.01248	0.95227	1.04447		1.02649	1.11881	1.05738		0.74669	0.93981	0.89998		0.39301	0.54675	0.52265		0.26661	0.27098	0.26409		0.14417	0.12506	0.12426
377.72		0.18694	0.19503	0.17265		0.35592	0.96067	0.25801		1.02452	0.97636	1.03519		0.97173	1.0686	1.07098		0.79207	0.92039	0.90163		0.45438	0.5514	0.51567		0.28399	0.31567	0.2854		0.13364	0.13909	0.13745
382.072		0.18744	0.16787	0.1657		0.36773	0.94774	0.2638		0.9797	0.96275	1.0287		0.91868	1.08517	1.09801		0.76484	0.94187	0.90009		0.44852	0.54058	0.52796		0.25957	0.32093	0.27356		0.15829	0.171	0.14713
386.373		0.16992	0.16763	0.15368		0.35304	0.94391	0.26717		1.00623	0.90979	0.99632		0.91879	1.08783	1.0596		0.77982	0.90529	0.82482		0.43681	0.53762	0.52454		0.28857	0.29673	0.28881		0.18604	0.13842	0.14272
390.725		0.18237	0.15087	0.14102		0.35689	0.95939	0.24693		0.9828	0.93042	1.00294		0.93775	1.06179	1.10692		0.72692	0.92155	0.82228		0.37463	0.54965	0.53763		0.2669	0.28289	0.2395		0.12746	0.15925	0.1434
395.077		0.19757	0.15197	0.16668		0.37412	0.90327	0.19442		1.00606	0.96677	1.02152		0.93097	0.98898	1.05357		0.74735	0.87729	0.84386		0.37971	0.53564	0.48938		0.27679	0.29552	0.23828		0.14625	0.15821	0.12931
399.416		0.1695	0.18322	0.13733		0.31419	0.88981	0.28006		0.88357	0.94779	0.97902		0.90987	1.0296	1.03323		0.71417	0.89229	0.8535		0.37717	0.50375	0.51619		0.2499	0.28202	0.26821		0.16137	0.14307	0.11845
403.781		0.1789	0.1865	0.16193		0.30753	0.9071	0.22391		0.97363	0.88007	0.93709		0.83938	1.01916	0.98695		0.69727	0.83274	0.83229		0.39547	0.5193	0.51071		0.29036	0.305	0.25823		0.1299	0.15745	0.13988
408.108		0.19676	0.15476	0.16042		0.30277	0.91988	0.2524		0.96539	0.91015	0.99674		0.85636	1.01316	0.98203		0.75641	0.88245	0.82481		0.35827	0.4936	0.51576		0.25876	0.26778	0.25681		0.17199	0.15713	0.13419
412.434		0.15443	0.16	0.1598		0.29964	0.86043	0.20551		0.94277	0.85311	0.92272		0.88598	1.01403	0.95477		0.749	0.81991	0.791		0.38658	0.54075	0.5034		0.24081	0.31203	0.26172		0.13911	0.1266	0.11867
416.786		0.17275	0.17115	0.15837		0.30788	0.8862	0.22211		0.91063	0.88712	0.96872		0.90476	1.04418	0.95362		0.68943	0.92038	0.81659		0.35304	0.51107	0.52965		0.28328	0.28715	0.25924		0.17934	0.1462	0.14201
421.1		0.18319	0.1834	0.15899		0.31673	0.88418	0.22738		0.96195	0.92456	0.96661		0.87913	1.00817	0.99685		0.70947	0.85195	0.79681		0.39067	0.53814	0.4995		0.27129	0.26288	0.25397		0.15544	0.16037	0.12056
425.477		0.19863	0.16638	0.16307		0.29456	0.88571	0.20794		0.94862	0.86662	0.96987		0.89827	1.03537	1.00092		0.71038	0.89793	0.79239		0.38237	0.49035	0.50801		0.26215	0.2992	0.24179		0.16124	0.15671	0.13709
429.804		0.22055	0.13734	0.14139		0.28712	0.91372	0.21122		0.95998	0.836	0.93184		0.86056	0.97218	0.96667		0.69107	0.82157	0.80033		0.36226	0.53968	0.48617		0.24757	0.2848	0.25472		0.15185	0.14987	0.15225
434.156		0.23509	0.18743	0.15811		0.30626	0.87204	0.22001		0.90281	0.86849	0.92926		0.86173	0.98204	0.96933		0.69575	0.82856	0.75813		0.41073	0.47016	0.47964		0.27353	0.26413	0.29008		0.16785	0.16368	0.14973
438.469		0.19271	0.21393	0.14633		0.27418	0.92096	0.18276		0.89052	0.85119	0.9626		0.85967	0.9579	0.98953		0.67843	0.85087	0.78019		0.35669	0.53962	0.46492		0.23939	0.29329	0.29477		0.14853	0.16573	0.12988
442.821		0.17304	0.15087	0.14297		0.30754	0.85654	0.22269		0.92404	0.84214	0.93952		0.92253	1.01637	0.97162		0.65429	0.81014	0.75723		0.37201	0.49328	0.47956		0.26167	0.27615	0.21043		0.16151	0.14817	0.09949
447.148		0.18816	0.19232	0.1565		0.29927	0.80668	0.2084		0.84739	0.82153	0.88006		0.88621	1.01439	0.98819		0.67735	0.85458	0.77553		0.35661	0.51323	0.42856		0.26772	0.25439	0.26748		0.19216	0.18188	0.151
451.512		0.184	0.1468	0.15867		0.29429	0.84366	0.22896		0.88687	0.82462	0.93525		0.855	0.94487	0.92755		0.64983	0.81511	0.74891		0.35743	0.54712	0.46953		0.24318	0.26096	0.22649		0.1412	0.16071	0.12374
455.839		0.20395	0.15865	0.16471		0.27073	0.88452	0.21218		0.86213	0.83869	0.8895		0.84249	0.96052	0.97835		0.61101	0.811	0.7898		0.36327	0.51841	0.46916		0.25553	0.29329	0.23278		0.1388	0.13747	0.11424
460.204		0.17192	0.16617	0.12633		0.26685	0.86962	0.19503		0.91206	0.81385	0.92059		0.86601	0.91541	0.9362		0.66246	0.82106	0.73101		0.34472	0.48524	0.4576		0.24123	0.27268	0.24743		0.14852	0.16036	0.15117
464.517		0.18839	0.18477	0.13358		0.30935	0.82825	0.2088		0.89233	0.82696	0.9229		0.79799	0.99951	0.98643		0.6498	0.82234	0.70219		0.31754	0.50657	0.45909		0.27281	0.27586	0.22916		0.15099	0.15137	0.11688
468.856		0.17638	0.18267	0.14493		0.28294	0.80254	0.24162		0.82224	0.80942	0.88889		0.80875	0.92839	0.9962		0.61934	0.85064	0.72237		0.3391	0.50941	0.48343		0.27153	0.28828	0.24986		0.17503	0.12614	0.11241
473.221		0.17393	0.15513	0.16252		0.29003	0.80474	0.20289		0.82841	0.74976	0.86415		0.79654	0.94537	0.90209		0.60142	0.80721	0.69704		0.36906	0.4453	0.46199		0.24809	0.2888	0.23311		0.19076	0.15363	0.11507
Plate B
TIME		DMSO	DMSO	DMSO		TG	TG	TG		0.001 μM	0.001 μM	0.001 μM		0.01 μM	0.01 μM	0.01 μM		0.1 μM	0.1 μM	0.1 μM		0.5 μM	0.5 μM	0.5 μM		1 μM	1 μM	1 μM		10 μM	10 μM	10 μM
0.7212		-0.000399	0.00221	-0.0309		0.02687	0.00926	-0.0049		0.04312	0.00146	0.00243		0.01837	0.0051	0.0011		-0.00872	0.01612	0.0012		-0.01767	-0.02249	-0.04051		0.01046	-0.0069	0.04094		-0.03099	-0.03276	0.00551
5.2012		0.04077	-0.01547	0.01013		-0.0193	0.02516	0.03343		-0.005	-0.01713	0.000666		-0.01967	-0.01654	-0.02211		0.00146	-0.00148	0.0259		-0.05405	-0.01486	0.00429		-0.00124	0.00752	-0.06449		0.02394	0.05528	0.01116
9.63		-0.04037	0.01326	0.02077		-0.00758	-0.03443	-0.02854		-0.03812	0.01567	-0.0031		0.0013	0.01144	0.021		0.00726	-0.01464	-0.0271		0.07172	0.03734	0.03622		-0.00922	-0.000623	0.02355		0.00705	-0.02252	-0.01667
14.0844		0.00491	-0.04294	0.10516		-0.00215	0.02461	0.05953		-0.02298	-0.06148	-0.02849		0.01572	-0.02375	0.0244		0.01204	-0.08473	0.04114		0.01569	-0.00449	0.07568		-0.000596	-0.03163	0.01356		-0.02198	0.02953	0.0322
18.5132		-0.01965	-0.04407	0.06579		-0.01179	-0.02566	0.00745		0.00674	0.000608	0.01298		0.03823	-0.0039	-0.01509		0.03819	0.01666	0.03687		-0.02776	-0.01771	-0.01709		0.03395	0.08848	0.04978		0.00597	-0.000591	0.03328
22.9676		-0.04632	-0.02013	0.01007		0.02465	0.03209	0.01535		-0.06204	-0.07086	0.043		0.04522	0.00516	-0.04986		0.0301	0.01033	0.00906		0.05179	0.02274	0.02386		0.12566	-0.01139	0.01757		-0.01606	0.04287	-0.01525
27.4988		-0.00949	-0.03475	-0.03092		0.02939	0.03568	0.10481		-0.01138	-0.0194	-0.00678		-0.01617	0.02834	-0.02241		0.04103	-0.0273	-0.01935		0.0259	0.07671	0.04949		0.05883	-0.02422	0.03161		0.00705	0.00935	0.03182
31.9788		-0.02485	-0.01762	-0.03224		0.000708	-0.01475	0.05728		0.02243	0.00254	0.00154		-0.00519	0.01585	0.00154		-0.0998	-0.08478	-0.037		-0.13107	-0.11858	-0.10928		-0.10521	-0.06836	-0.02412		-0.02645	0.02611	-0.05578
36.4076		0.06489	-0.00318	0.08611		0.17722	0.10524	0.1905		0.12401	0.13664	0.11211		0.23138	0.2603	0.24843		0.20396	0.21825	0.15971		0.07053	0.07095	0.02185		0.07004	0.04786	0.11133		0.06643	0.03888	0.06877
40.862		0.10662	0.0818	0.06519		0.39363	0.40203	0.48628		0.36124	0.31338	0.33812		0.49085	0.50085	0.4725		0.39882	0.38358	0.38172		0.10034	0.19151	0.11726		0.0696	0.12077	0.13846		0.06744	0.03523	0.0464
45.342		0.07932	0.05571	0.16316		0.61086	0.5579	0.61756		0.6964	0.55011	0.56447		0.67964	0.75293	0.59826		0.55829	0.56862	0.60614		0.10772	0.20311	0.13474		0.15664	0.086	0.12698		0.0876	0.10874	-0.00718
49.7708		0.09352	0.12054	0.16383		0.70936	0.68693	0.7859		0.84307	0.65675	0.66065		0.80899	0.78947	0.70622		0.61847	0.69926	0.74376		0.18229	0.3122	0.26813		0.05918	0.07425	0.09122		0.09781	0.12024	0.05904
54.2252		0.11512	0.06611	0.19026		0.7863	0.84343	0.99461		0.82341	0.79285	0.77609		0.86251	0.95687	0.8807		0.73587	0.82494	0.71324		0.24675	0.31365	0.27808		0.14092	0.14354	0.11308		0.02341	0.07394	0.0671
58.7052		0.15625	0.09495	0.15657		0.96061	0.8284	0.89459		1.02423	0.86943	0.77181		1.03055	1.01957	0.99495		0.77247	0.83228	0.83919		0.27427	0.39859	0.34883		0.21256	0.1081	0.1177		0.13856	0.1045	0.05124
63.1852		0.10055	0.13119	0.23131		0.97085	1.03138	1.13878		0.86525	1.08297	0.90836		1.25352	1.01736	1.18705		0.86152	1.01336	0.92102		0.35437	0.42419	0.377		0.12515	0.14217	0.14617		0.13219	0.12448	0.07622
67.5884		0.15785	0.1773	0.17368		1.15276	1.06814	1.25207		1.07279	1.09503	0.96943		1.17214	1.14096	1.13601		1.0268	1.04295	1.10732		0.41885	0.52986	0.34536		0.18166	0.21421	0.16549		0.07927	0.07774	0.07874
72.0684		0.18278	0.19645	0.21322		1.14066	1.23325	1.29068		1.22917	1.13605	1.1083		1.23883	1.25578	1.21738		0.95404	1.04398	1.03269		0.33853	0.63136	0.39438		0.20454	0.19274	0.19794		0.19772	0.1403	0.15746
76.5484		0.08947	0.18189	0.1557		1.36384	1.2921	1.3103		1.22669	1.13432	1.0556		1.28694	1.34277	1.30477		0.94152	1.18657	1.21052		0.44068	0.67815	0.37307		0.13462	0.17694	0.2034		0.12223	0.13412	0.09649
81.054		0.17049	0.14567	0.16061		1.31811	1.30914	1.43738		1.26644	1.32998	1.1346		1.34949	1.44283	1.44367		0.98912	1.09536	1.24816		0.47249	0.63964	0.44743		0.2502	0.23032	0.18427		0.24305	0.09769	0.14393
85.5084		0.2207	0.17065	0.16888		1.22282	1.28219	1.42249		1.42327	1.39753	1.29738		1.5816	1.3974	1.40538		1.0391	1.21382	1.23174		0.49137	0.66934	0.4702		0.18837	0.2019	0.11759		0.1662	0.11545	0.10068
89.9372		0.16882	0.2451	0.17076		1.33635	1.32974	1.55364		1.41008	1.34668	1.22072		1.3714	1.49992	1.5004		1.05185	1.19212	1.18528		0.52135	0.65005	0.40819		0.21784	0.20889	0.20905		0.12682	0.12172	0.10678
94.366		0.15801	0.2672	0.22823		1.3863	1.26984	1.4693		1.29242	1.47545	1.27095		1.60097	1.4616	1.332		1.25066	1.31863	1.25501		0.40501	0.72191	0.51478		0.16914	0.22951	0.26436		0.18493	0.14004	0.08069
98.8204		0.17201	0.22093	0.24116		1.56429	1.49624	1.66269		1.58292	1.51958	1.40777		1.56411	1.49123	1.5848		1.08608	1.29935	1.23822		0.54064	0.74024	0.47884		0.24185	0.13671	0.2067		0.14928	0.14434	0.09978
103.3		0.2005	0.17209	0.18863		1.54999	1.34515	1.58334		1.53905	1.43847	1.47321		1.54022	1.49516	1.44765		1.11176	1.34852	1.26882		0.55895	0.73988	0.55085		0.29477	0.24467	0.21206		0.15488	0.13396	0.12556
107.729		0.17016	0.21145	0.18645		1.46907	1.41291	1.58787		1.50522	1.52795	1.4876		1.60343	1.52507	1.55465		0.98351	1.21416	1.31542		0.58056	0.7534	0.47593		0.18478	0.2506	0.29996		0.19419	0.12178	0.11351
112.209		0.15903	0.21139	0.23783		1.59081	1.54807	1.5388		1.5382	1.52925	1.43821		1.57573	1.59652	1.46427		1.05234	1.41951	1.27461		0.60849	0.70851	0.66004		0.22377	0.29258	0.28472		0.17302	0.17546	0.15415
116.638		0.21693	0.19825	0.17622		1.51884	1.41221	1.63694		1.60142	1.54812	1.39573		1.57629	1.60184	1.56964		1.00247	1.29381	1.28033		0.55303	0.73309	0.57757		0.24861	0.32422	0.20945		0.14622	0.12294	0.14483
121.092		0.1553	0.19919	0.21751		1.33615	1.5256	1.71003		1.44809	1.51503	1.46141		1.55198	1.54882	1.67163		1.0645	1.35074	1.29957		0.51093	0.75943	0.53741		0.26037	0.29184	0.32206		0.20867	0.17179	0.15957
125.521		0.08786	0.19321	0.15982		1.53465	1.60769	1.59262		1.59396	1.6512	1.47677		1.47036	1.41085	1.64057		1.1179	1.33176	1.25829		0.50264	0.70972	0.6391		0.34713	0.35022	0.24868		0.15264	0.15023	0.0768
130.001		0.28716	0.13386	0.16272		1.3751	1.38822	1.48396		1.45351	1.53029	1.42846		1.48726	1.58169	1.59014		1.05191	1.29694	1.41188		0.54571	0.76741	0.62337		0.30261	0.3048	0.30958		0.10914	0.16519	0.09852
134.43		0.16252	0.17846	0.26228		1.40826	1.49093	1.56262		1.4209	1.61118	1.48661		1.58925	1.76239	1.59133		0.99923	1.35692	1.16475		0.57571	0.68687	0.57888		0.28117	0.32751	0.31966		0.1515	0.10223	0.13013
138.91		0.16728	0.20546	0.18178		1.44239	1.3675	1.53908		1.53494	1.53552	1.4548		1.4558	1.48317	1.51037		1.02528	1.39334	1.17388		0.47565	0.77837	0.69386		0.31691	0.41324	0.30933		0.12232	0.11669	0.16086
143.39		0.15894	0.10959	0.13425		1.46683	1.44987	1.41443		1.6635	1.44971	1.39815		1.35761	1.43666	1.43816		1.09178	1.33929	1.31035		0.58003	0.70007	0.59984		0.28015	0.30111	0.33044		0.16052	0.17717	0.10521
147.87		0.15883	0.17321	0.23267		1.50886	1.40332	1.55466		1.6343	1.50376	1.42738		1.40338	1.40675	1.37979		0.95931	1.31451	1.19232		0.60782	0.80637	0.6058		0.42742	0.37177	0.31402		0.11606	0.1592	0.1802
152.376		0.21596	0.1692	0.17791		1.43051	1.37162	1.62393		1.54236	1.42528	1.33698		1.49616	1.26256	1.38848		0.97471	1.23501	1.15226		0.54637	0.7519	0.62417		0.23371	0.34629	0.2892		0.22301	0.16553	0.05788
156.779		0.18606	0.20136	0.22539		1.40788	1.4869	1.48905		1.34905	1.51022	1.40353		1.38287	1.28816	1.37763		1.01349	1.20696	1.11492		0.60807	0.73172	0.68836		0.30181	0.25811	0.42705		0.14815	0.15621	0.13478
161.284		0.10447	0.2097	0.14021		1.38598	1.4124	1.53149		1.36955	1.55815	1.37426		1.41825	1.42433	1.37379		0.9567	1.34903	1.16196		0.53543	0.79689	0.67799		0.30741	0.38297	0.35746		0.1638	0.19203	0.11756
165.739		0.22949	0.14116	0.18309		1.55865	1.4986	1.36062		1.26239	1.40018	1.35785		1.4453	1.3442	1.31999		1.03017	1.10713	1.08477		0.56181	0.79445	0.59506		0.35304	0.35701	0.34988		0.21124	0.16367	0.13583
170.193		0.18482	0.18441	0.2059		1.3112	1.35497	1.44739		1.45782	1.5065	1.4072		1.49899	1.44596	1.31354		0.9068	1.26022	1.11045		0.5503	0.73581	0.73214		0.29528	0.35321	0.30583		0.15381	0.16737	0.0611
174.673		0.23408	0.14094	0.22801		1.27533	1.29507	1.30302		1.35537	1.36922	1.37875		1.3735	1.29139	1.33089		0.91581	1.31625	1.2019		0.48069	0.58761	0.63522		0.25241	0.33616	0.35573		0.14421	0.18318	0.07302
179.153		0.15783	0.11469	0.17113		1.35864	1.31234	1.40844		1.35815	1.51824	1.27137		1.38348	1.37367	1.39705		0.92537	1.14945	1.11067		0.57236	0.72217	0.64077		0.33593	0.39843	0.32964		0.14188	0.12718	0.13865
183.659		0.28875	0.18963	0.13118		1.28586	1.3254	1.4347		1.41518	1.57519	1.18292		1.25514	1.39579	1.27672		0.83074	1.08236	0.98723		0.55989	0.70864	0.59321		0.34374	0.39101	0.41062		0.2192	0.18483	0.13413
188.113		0.27295	0.12699	0.12979		1.27358	1.34945	1.30667		1.22255	1.31921	1.28322		1.24968	1.24849	1.24138		0.93974	1.15108	1.07579		0.65866	0.60592	0.5918		0.30587	0.36998	0.33165		0.12469	0.20826	0.14683
192.619		0.12259	0.20198	0.18071		1.21101	1.26701	1.4139		1.32433	1.36608	1.36496		1.34655	1.29805	1.16387		0.9781	1.11229	1.10509		0.58244	0.58042	0.6386		0.35139	0.39738	0.35007		0.16314	0.16451	0.15125
197.073		0.17395	0.16998	0.15391		1.19702	1.27085	1.19102		1.23113	1.29007	1.24261		1.25885	1.22838	1.2712		0.95393	1.09811	0.96403		0.52341	0.68676	0.60802		0.35205	0.41325	0.36103		0.17501	0.15835	0.12586
201.528		0.25476	0.15062	0.23294		1.20889	1.27157	1.31896		1.20275	1.32666	1.21694		1.24805	1.29256	1.18274		0.86183	1.09885	1.01503		0.51608	0.58777	0.68833		0.33992	0.39631	0.32932		0.12948	0.1848	0.17932
206.008		0.24223	0.16833	0.22506		1.19668	1.32264	1.31316		1.22832	1.373	1.22174		1.27443	1.26004	1.10717		0.91504	1.11478	0.97325		0.58858	0.64497	0.58622		0.3385	0.28526	0.39069		0.18245	0.14224	0.1313
210.513		0.11717	0.20154	0.16115		1.19468	1.17138	1.25697		1.25807	1.32161	1.29547		1.20657	1.25346	1.23133		0.92143	1.01228	0.93348		0.50955	0.58872	0.69085		0.33208	0.38176	0.33588		0.19982	0.13363	0.12337
214.993		0.15996	0.18676	0.20238		1.20918	1.11775	1.30119		1.28251	1.25859	1.22126		1.13753	1.24941	1.13432		0.9367	1.19411	0.92395		0.55808	0.67006	0.59147		0.34571	0.39449	0.34374		0.10767	0.16464	0.11871
219.448		0.13891	0.1209	0.14144		1.10851	1.34529	1.23818		1.31345	1.3343	1.29942		1.21989	1.19787	1.08546		0.825	1.02004	0.94879		0.58749	0.54646	0.55199		0.35807	0.30823	0.36859		0.12883	0.23993	0.1186
223.876		0.19308	0.11377	0.10716		1.1772	1.1291	1.22818		1.27805	1.27606	1.18751		1.22016	1.19359	1.04985		0.82509	0.98102	0.82111		0.49578	0.64172	0.6483		0.39568	0.41059	0.43154		0.16563	0.2233	0.14588
228.331		0.18885	0.14883	0.14023		1.08934	1.19588	1.23011		1.24568	1.40042	1.26297		1.30369	1.19827	1.04346		0.8559	1.05442	0.93499		0.5288	0.62688	0.71153		0.28818	0.42295	0.34438		0.14651	0.21782	0.15197
232.811		0.21127	0.17147	0.21187		1.15004	1.16109	1.20647		1.2212	1.27443	1.22184		1.19913	1.13301	1.03578		0.93538	1.08641	0.85795		0.53784	0.63343	0.53279		0.37682	0.38302	0.40917		0.19992	0.15058	0.16853
237.291		0.14177	0.14569	0.1504		1.11787	1.12714	1.22654		1.20821	1.31249	1.16854		1.12986	1.12396	0.99016		0.87728	1.06408	0.84199		0.51756	0.65401	0.61008		0.28884	0.33148	0.39107		0.18132	0.11934	0.09619
241.822		0.15322	0.17901	0.15465		1.01035	1.17892	1.07573		1.2308	1.2274	1.09866		1.1059	1.06549	0.95343		0.86797	1.03561	0.88755		0.4518	0.65366	0.53982		0.34795	0.36647	0.34191		0.12733	0.18388	0.12901
246.276		0.19301	0.11804	0.20599		1.12119	1.09497	1.17435		1.07909	1.35674	1.26305		1.16933	1.04686	1.06999		0.8047	0.92988	0.74102		0.54532	0.64704	0.50432		0.28296	0.3569	0.34044		0.21191	0.23606	0.17567
250.731		0.14992	0.16751	0.20041		1.15254	1.09399	1.0534		1.11205	1.27963	1.13423		1.2064	1.14955	0.95474		0.74677	0.98872	0.88712		0.59435	0.58601	0.56766		0.2775	0.34013	0.36657		0.14632	0.19878	0.06749
255.185		0.15112	0.16281	0.14368		1.03441	1.18274	1.08564		1.17519	1.33204	1.10715		1.03606	0.9914	0.95723		0.82521	1.0397	0.77642		0.48725	0.60137	0.56686		0.30122	0.42693	0.39674		0.23376	0.25994	0.15075
259.614		0.16164	0.11731	0.22821		0.97863	1.12375	1.12307		1.12283	1.25288	1.23189		1.06487	1.0407	0.95431		0.7585	0.83289	0.68619		0.51889	0.59356	0.63091		0.39075	0.48298	0.40159		0.16203	0.13435	0.15796
264.094		0.16937	0.18249	0.16952		1.0313	1.06035	1.04981		1.13127	1.14608	1.03591		1.21481	1.01697	0.90178		0.78669	1.01824	0.62558		0.44104	0.64177	0.54568		0.33021	0.32068	0.37385		0.23576	0.18244	0.1273
268.574		0.20601	0.11534	0.16917		0.98143	1.03299	1.03375		1.09662	1.19776	1.09445		1.12235	1.10396	0.83283		0.85844	0.97696	0.70006		0.53216	0.63553	0.57502		0.39578	0.33403	0.34848		0.16873	0.13921	0.14727
273.08		0.1103	0.14622	0.10864		0.97229	0.99592	1.06291		0.99139	1.1432	1.07116		1.09744	1.16442	0.95323		0.81505	0.91664	0.66101		0.48826	0.56316	0.56945		0.28164	0.32362	0.35144		0.21117	0.18484	0.15384
277.508		0.12628	0.16424	0.20026		0.97807	1.11357	0.98888		1.17701	1.09474	0.98578		1.13124	1.05928	0.93372		0.9641	1.04206	0.53033		0.4539	0.57221	0.62057		0.32013	0.30988	0.41011		0.23904	0.16753	0.14528
281.937		0.21681	0.17205	0.12792		0.99124	0.9771	1.12073		1.05043	1.07129	1.06886		1.10067	1.08293	0.93831		0.76472	0.98729	0.57216		0.35655	0.61709	0.52181		0.39015	0.46892	0.37349		0.241	0.16884	0.04444
286.443		0.17263	0.10824	0.24215		0.96797	1.1377	1.00669		1.0589	1.0197	1.07412		1.07235	1.12822	0.84499		0.79981	0.98781	0.55279		0.41503	0.47389	0.57253		0.2684	0.35899	0.3721		0.20682	0.1821	0.12307
290.872		0.22384	0.0703	0.12042		0.97868	1.06509	0.93959		1.08481	1.0779	1.08244		0.99902	0.99171	0.80414		0.75445	0.93626	0.61392		0.47479	0.5187	0.60304		0.26818	0.39303	0.3988		0.18969	0.18357	0.14997
295.377		0.17932	0.18154	0.13155		0.93641	0.91712	1.11123		1.22018	1.23085	1.07378		1.13459	0.94679	0.81321		0.63031	0.84411	0.66014		0.47287	0.56555	0.49761		0.30615	0.37434	0.39372		0.17315	0.1786	0.11492
299.832		0.18979	0.16191	0.12291		0.93411	1.04212	1.00322		1.04734	1.09429	1.10856		0.95415	1.13944	0.86358		0.72222	0.88699	0.48748		0.48348	0.57202	0.57243		0.34469	0.38665	0.39998		0.14099	0.2093	0.16241
304.312		0.12945	0.09574	0.11587		0.92391	0.99069	1.05871		1.0236	1.11742	0.92121		1.01739	0.93914	0.81788		0.65382	0.78854	0.49745		0.44995	0.54376	0.50011		0.27871	0.37339	0.30271		0.15485	0.14565	0.1125
308.792		0.13507	0.08411	0.15662		0.9252	0.91916	0.98143		0.99252	1.09057	0.97875		0.95359	0.9097	0.82994		0.73978	0.95698	0.55048		0.4087	0.50919	0.50036		0.34844	0.41604	0.39748		0.18995	0.14831	0.08344
313.297		0.18905	0.1217	0.17391		0.95079	1.04184	1.03013		0.99941	1.10008	1.05036		0.94211	1.04399	0.80811		0.7412	0.79208	0.45935		0.42895	0.46493	0.49172		0.39757	0.31071	0.37805		0.13119	0.21965	0.12056
317.752		0.18209	0.16544	0.17679		0.89876	0.99704	0.91439		0.88131	0.98487	1.00838		1.00691	0.97328	0.79965		0.73705	0.82519	0.46348		0.51677	0.50239	0.55504		0.29263	0.33857	0.34128		0.16435	0.19876	0.17549
322.155		0.16592	0.08917	0.12936		0.85059	0.92871	0.89126		1.03722	1.14164	0.95878		0.96147	1.00929	0.82374		0.68522	0.85025	0.48576		0.50974	0.54916	0.47578		0.30204	0.32359	0.39855		0.21919	0.20156	0.15516
326.66		0.09183	0.08066	0.12246		0.79516	0.91159	0.92867		0.92871	1.06101	0.92037		0.98313	0.97362	0.77744		0.74155	0.91243	0.54184		0.48023	0.54383	0.52091		0.35217	0.36155	0.3142		0.28112	0.20718	0.10512
331.115		0.17316	0.12477	0.13616		0.91636	1.00874	0.95015		1.08706	1.12054	0.96417		1.01084	0.88406	0.6835		0.65969	0.8381	0.44079		0.44665	0.54417	0.44177		0.31271	0.33491	0.34801		0.22941	0.12304	0.06923
335.595		0.20611	0.11835	0.1856		0.89952	0.87279	0.94747		1.02642	1.03508	0.91962		0.95073	0.92484	0.78289		0.72546	0.8588	0.4674		0.44686	0.464	0.46496		0.40789	0.29809	0.35518		0.14185	0.19489	0.10723
340.024		0.2681	0.13451	0.17477		0.75107	0.96626	0.87132		1.09003	1.11935	1.05036		1.00393	0.90821	0.67051		0.79344	0.87118	0.45576		0.40313	0.56014	0.46942		0.29334	0.29011	0.35157		0.23614	0.20353	0.16036
344.504		0.18459	0.17037	0.08622		0.77961	0.88992	0.84602		0.98678	1.08093	0.97905		0.94136	1.01442	0.6738		0.73882	0.83806	0.43854		0.49029	0.49883	0.43003		0.28073	0.33793	0.42017		0.17294	0.1528	0.14256
349.009		0.15386	0.17296	0.22389		0.74941	0.94881	0.86782		1.05383	1.13106	0.96092		0.85426	0.82519	0.6792		0.65201	0.82859	0.47452		0.43155	0.44606	0.49957		0.3009	0.33032	0.37656		0.14753	0.18888	0.17135
353.489		0.15172	0.16611	0.19358		0.7394	0.79678	0.79493		1.05707	1.00303	0.97628		0.93116	0.87238	0.69902		0.68334	0.82506	0.56249		0.47846	0.47714	0.57465		0.25678	0.40699	0.46299		0.17125	0.13203	0.1728
357.995		0.14729	0.06769	0.25407		0.71743	0.8662	0.76239		1.03789	1.0098	0.94641		0.95654	0.94361	0.65737		0.62612	0.90502	0.46607		0.36744	0.47296	0.49109		0.30775	0.31574	0.44094		0.16015	0.15987	0.10601
362.475		0.15733	0.17603	0.16875		0.55431	0.91691	0.91134		0.95878	0.96972	1.05025		0.85604	0.91204	0.64942		0.73249	0.80514	0.45885		0.40847	0.51693	0.4377		0.31946	0.30651	0.37487		0.24081	0.13937	0.07356
366.929		0.07665	0.10645	0.2005		0.62075	0.80543	0.89452		0.95145	0.93615	0.92195		0.86964	0.85268	0.61225		0.72508	0.85545	0.38646		0.39487	0.46405	0.40718		0.29242	0.34017	0.34439		0.14257	0.20496	0.14371
371.384		0.19147	0.11616	0.16242		0.57193	0.81263	0.92166		0.96538	1.05329	0.87245		0.79172	0.98517	0.65891		0.64381	0.91395	0.42406		0.3699	0.45119	0.50523		0.33439	0.2988	0.38839		0.22202	0.16864	0.06685
375.889		0.17379	0.14772	0.20102		0.64589	0.88071	0.8518		1.03321	0.9703	0.99133		0.90966	0.92441	0.56803		0.7087	0.75991	0.44073		0.35969	0.49076	0.48779		0.37724	0.36448	0.36816		0.19922	0.18594	0.14855
380.395		0.18286	0.15238	0.15228		0.48764	0.82372	0.83226		1.00252	0.96851	1.0427		0.8586	0.90031	0.6732		0.62709	0.80539	0.43526		0.32232	0.56134	0.44571		0.35112	0.31768	0.37116		0.23242	0.16159	0.11836
384.849		0.13025	0.1553	0.19269		0.47038	0.78795	0.68858		0.87045	1.03254	1.03341		0.85101	0.79011	0.67636		0.68212	0.8753	0.43035		0.37353	0.48039	0.38793		0.28768	0.27216	0.4795		0.23932	0.1527	0.12147
389.278		0.18975	0.10336	0.19826		0.56308	0.83538	0.76433		0.81163	0.97618	0.87499		0.8161	0.88967	0.5392		0.70607	0.77665	0.45528		0.35437	0.44467	0.42804		0.28214	0.37903	0.33615		0.15933	0.15965	0.0874
393.758		0.18955	0.06121	0.14235		0.52213	0.80712	0.70605		0.87782	0.81833	0.99958		0.86811	0.91125	0.50692		0.71841	0.86947	0.46081		0.37102	0.57587	0.455		0.29308	0.2741	0.32744		0.15859	0.0791	0.16116
398.212		0.16064	0.14763	0.19576		0.417	0.73167	0.70449		1.02637	0.94326	1.04403		0.93337	0.82138	0.54312		0.60271	0.7125	0.3955		0.43299	0.46912	0.52009		0.25924	0.25292	0.35424		0.13643	0.18081	0.16782
402.692		0.16973	0.14105	0.18787		0.46219	0.81031	0.71394		0.95866	1.07028	0.9583		0.85522	0.90803	0.6998		0.62847	0.81016	0.45298		0.37406	0.49767	0.40928		0.29651	0.2723	0.41141		0.16481	0.16904	0.12013
407.172		0.15084	0.10123	0.14899		0.53708	0.71726	0.70686		0.85848	0.89447	0.88286		0.94645	0.80045	0.63402		0.60824	0.63406	0.47191		0.3796	0.35591	0.46437		0.30874	0.32296	0.41769		0.25018	0.17807	0.10943
411.652		0.18449	0.10278	0.19238		0.36962	0.7199	0.67255		0.85879	0.90703	0.8823		0.95367	0.85168	0.52372		0.67076	0.71343	0.48716		0.43101	0.47642	0.47719		0.28614	0.40106	0.40021		0.21081	0.21646	0.09387
416.107		0.15156	0.11573	0.10699		0.39703	0.75554	0.6255		0.90572	0.86711	0.97856		0.88271	0.87183	0.60094		0.56871	0.6754	0.4108		0.30599	0.45558	0.44475		0.32339	0.37962	0.32244		0.17785	0.12639	0.12118
420.561		0.11107	0.17439	0.1733		0.38318	0.78007	0.56929		0.92149	0.95722	0.91878		0.79085	0.6645	0.57784		0.61359	0.76626	0.36412		0.39813	0.42116	0.42136		0.27772	0.31695	0.41657		0.13309	0.20438	0.07093
425.016		0.14357	0.06548	0.20463		0.36885	0.79011	0.61702		0.88779	0.83459	0.89139		0.84926	0.70419	0.49175		0.66387	0.76132	0.36608		0.41764	0.49494	0.45772		0.2429	0.37079	0.30062		0.13531	0.13111	0.0838
429.47		0.15337	0.13049	0.17295		0.31533	0.69554	0.62786		0.85657	0.93442	0.84341		0.89044	0.82686	0.49448		0.6161	0.7865	0.30472		0.29888	0.39033	0.40114		0.28856	0.35517	0.32708		0.23277	0.14199	0.22462
433.95		0.15391	0.07839	0.14197		0.38336	0.74211	0.61841		0.84057	0.97516	0.86305		0.88196	0.84559	0.50886		0.56029	0.73871	0.32657		0.40433	0.48994	0.43361		0.27718	0.29104	0.39363		0.21324	0.1397	0.06244
438.43		0.12548	0.16785	0.18771		0.33676	0.82854	0.54886		0.78329	0.82162	0.88749		0.82936	0.74389	0.55447		0.59351	0.60399	0.38125		0.30486	0.4052	0.33106		0.26701	0.29708	0.33287		0.17322	0.22507	0.1334
442.936		0.16535	0.1722	0.18656		0.30935	0.70417	0.5926		0.81639	0.93271	0.86105		0.8882	0.91702	0.56137		0.5629	0.66176	0.43022		0.37403	0.44165	0.41476		0.30538	0.36931	0.33125		0.142	0.12227	0.13107
447.39		0.18445	0.11319	0.19658		0.31659	0.67137	0.50087		0.89673	0.85482	0.92757		0.81093	0.83747	0.50408		0.59449	0.76182	0.46291		0.31035	0.39378	0.33197		0.29412	0.36835	0.34875		0.19843	0.1187	0.1521
451.844		0.13477	0.16896	0.16658		0.29401	0.65427	0.58785		0.74561	0.87274	0.85306		0.78308	0.79547	0.54011		0.63415	0.71441	0.49565		0.37946	0.47026	0.39278		0.29819	0.30333	0.39832		0.17804	0.1749	0.12458
456.299		0.15791	0.14792	0.15018		0.30812	0.69458	0.49986		0.92404	0.86595	0.79016		0.72782	0.78938	0.54033		0.54238	0.57859	0.37645		0.34267	0.47939	0.43301		0.2783	0.3427	0.37901		0.21166	0.16493	0.18816
460.753		0.13216	0.15066	0.09495		0.28836	0.70186	0.51841		0.7988	0.92045	0.81846		0.73758	0.73872	0.51248		0.58379	0.73476	0.41132		0.39949	0.4306	0.35931		0.27685	0.36247	0.42632		0.14712	0.14634	0.11113
465.208		0.11389	0.16655	0.17449		0.32825	0.72639	0.47514		0.85142	0.82634	0.76785		0.75359	0.80106	0.55805		0.67016	0.73291	0.45129		0.36182	0.45514	0.4595		0.30439	0.33432	0.35687		0.14507	0.15322	0.13136
469.713		0.16702	0.07012	0.12984		0.20589	0.77099	0.39267		0.8676	0.86009	0.86246		0.66575	0.81426	0.53673		0.58546	0.69883	0.46303		0.37046	0.39763	0.37188		0.29053	0.37248	0.3562		0.19192	0.13261	0.10264
474.193		0.11354	0.15171	0.19461		0.2475	0.71286	0.42959		0.87526	0.80208	0.83048		0.75762	0.74449	0.51389		0.64839	0.64145	0.37752		0.34541	0.44396	0.43728		0.29119	0.28619	0.39414		0.15931	0.13966	0.15825
Plate C
TIME		DMSO	DMSO	DMSO		TG	TG	TG		0.001 μM	0.001 μM	0.001 μM		0.01 μM	0.01 μM	0.01 μM		0.1 μM	0.1 μM	0.1 μM		0.5 μM	0.5 μM	0.5 μM		1 μM	1 μM	1 μM		10 μM	10 μM	10 μM
0.7306		-0.03973	0.02742	-0.04227		0.02	-0.0053	0.01375		-0.04143	-0.05686	-0.01502		0.01289	-0.03383	-0.01127		-0.01212	-0.03317	-0.01833		0.0071	-0.01381	-0.02509		0.02333	0.00523	0.0272		0.04265	0.0147	0.01434
5.2106		-0.00365	-0.0111	-0.01288		-0.03584	0.01903	0.00482		-0.00909	0.02223	0.00323		0.00966	0.01468	-0.01168		0.04705	0.02878	0.02274		-0.0297	-0.000542	0.00533		-0.03367	-0.02705	-0.00432		-0.02364	-0.00217	-0.00681
9.7162		0.04339	-0.01633	0.05515		0.01584	-0.01373	-0.01857		0.05053	0.03463	0.01179		-0.02255	0.01915	0.02295		-0.03493	0.00438	-0.00441		0.0226	0.01435	0.01976		0.01034	0.02183	-0.02288		-0.01901	-0.01253	-0.00753
14.1706		0.02425	0.03635	-0.00157		0.03115	-0.01576	-0.02756		-0.01778	-0.00883	-0.01556		-0.05894	-0.02291	0.0189		-0.00683	0.01698	0.05461		-0.03496	-0.05899	0.02368		0.01094	0.08337	-0.00652		-0.00758	0.05017	-0.01378
18.625		-0.01102	-0.04467	-0.00222		-0.02261	-0.03571	0.08027		0.01865	-0.01757	0.01008		0.01163	0.0231	0.06162		-0.00997	0.02577	0.04121		-0.02224	-0.00913	0.06009		-0.0078	0.02718	0.03391		-0.00465	0.08867	0.01474
23.0538		0.03749	0.00192	0.02383		-0.00263	0.00769	0.03641		0.03047	0.02894	0.01254		-0.04701	0.01034	0.0495		-0.03348	0.05245	0.05273		-0.05288	0.02695	0.02249		-0.00425	0.00565	0.00463		0.01139	0.05288	0.09429
27.4826		0.01727	-0.04408	-0.03092		0.00976	-0.00429	-0.03804		-0.02329	-0.00674	0.02958		-0.01542	-0.02656	0.06662		-0.00736	0.05452	0.06175		0.03143	0.02284	0.0345		0.00499	0.06087	0.02913		-0.0375	0.01644	0.02837
31.937		0.11264	0.09261	0.07079		-0.069	0.05248	0.06702		0.0351	0.09246	0.12452		0.06352	0.09887	0.12483		0.07063	0.02937	0.13069		0.07999	0.03027	0.1055		0.03979	0.06843	0.00058		0.01079	0.05981	0.05811
36.4938		0.1551	0.09398	0.02198		0.28204	0.25716	0.38669		0.21876	0.23599	0.23612		0.34131	0.29554	0.26215		0.26029	0.20592	0.284		0.09378	0.00713	0.11869		0.0083	0.0914	-0.0075		0.07201	0.03442	0.0928
40.9994		0.11756	0.07619	0.12784		0.58381	0.54831	0.61873		0.47739	0.52189	0.58047		0.54825	0.49484	0.52672		0.43003	0.43525	0.43568		0.15461	0.08236	0.15115		-0.00687	0.09199	0.06778		0.01701	0.08547	0.02125
45.505		0.12618	0.15696	0.13209		0.72528	0.85621	0.87125		0.71515	0.77322	0.66356		0.72332	0.7954	0.81277		0.6423	0.6862	0.65261		0.20655	0.13066	0.1633		0.05667	0.09253	0.0367		0.08914	0.08852	0.08407
49.985		0.13048	0.1537	0.15013		0.85123	0.97011	1.0395		0.80416	0.92488	0.95476		0.93671	0.99399	0.94702		0.82607	0.81571	0.78999		0.21227	0.16046	0.20807		0.08327	0.0879	0.11353		0.07849	0.08279	0.06555
54.4138		0.15748	0.11357	0.18121		1.02525	1.15879	1.08016		0.89111	1.10417	1.05853		0.98183	1.15258	1.05121		0.90807	0.96223	0.9529		0.3435	0.23085	0.20403		0.07911	0.13589	0.10901		0.05267	0.07858	0.06752
58.9194		0.13437	0.20728	0.22381		1.07311	1.32823	1.37042		1.0246	1.32103	1.20743		1.27416	1.27583	1.27653		1.041	1.09189	1.00272		0.43039	0.29029	0.27962		0.1303	0.24374	0.14046		0.06868	0.09587	0.07257
63.425		0.15149	0.14686	0.19117		1.14056	1.27234	1.49326		1.09404	1.40714	1.28894		1.33152	1.3353	1.37172		1.06197	1.12671	1.10609		0.39088	0.32654	0.35718		0.10059	0.22786	0.11474		0.15538	0.08128	0.08728
67.8538		0.14495	0.15582	0.16666		1.24839	1.48273	1.61672		1.13755	1.45468	1.35398		1.31711	1.38505	1.42981		1.14808	1.33198	1.20108		0.47584	0.43148	0.38732		0.09747	0.1564	0.18377		0.1264	0.10213	0.09455
72.3082		0.19017	0.10881	0.15815		1.24965	1.47484	1.60564		1.22536	1.53516	1.54025		1.2566	1.62873	1.52363		1.15352	1.1442	1.29842		0.51013	0.36799	0.37599		0.14567	0.23251	0.14084		0.06648	0.10643	0.08819
76.7882		0.20193	0.19396	0.17825		1.34756	1.47249	1.68525		1.29512	1.62736	1.48578		1.35028	1.62614	1.56766		1.27346	1.29552	1.40409		0.52573	0.43209	0.3689		0.19318	0.2132	0.20068		0.12958	0.07855	0.07504
81.217		0.17205	0.2109	0.17716		1.39963	1.54742	1.83561		1.35466	1.57965	1.59052		1.54323	1.64788	1.58185		1.30299	1.48746	1.43176		0.53831	0.45548	0.41098		0.18106	0.23264	0.20002		0.11481	0.09638	0.11339
85.6714		0.15883	0.1928	0.1581		1.33195	1.62165	1.77399		1.43289	1.73509	1.61238		1.56178	1.70337	1.65442		1.31044	1.4241	1.38574		0.6404	0.46955	0.48912		0.11602	0.28592	0.16748		0.11999	0.07601	0.09968
90.2026		0.11544	0.19816	0.22445		1.38694	1.57696	1.90933		1.38031	1.83956	1.70828		1.52016	1.69576	1.67229		1.2972	1.49715	1.48077		0.53451	0.54536	0.50796		0.20452	0.27413	0.17964		0.0994	0.10077	0.16169
94.657		0.09225	0.14682	0.16962		1.32421	1.79521	1.79708		1.39308	1.70906	1.68321		1.5687	1.68465	1.83255		1.21624	1.33542	1.45743		0.62428	0.54211	0.49581		0.19799	0.19194	0.2137		0.18858	0.05585	0.0874
99.137		0.12132	0.15499	0.20504		1.35663	1.65137	1.75333		1.46662	1.94858	1.70057		1.56403	1.72889	1.77048		1.36787	1.34663	1.45746		0.61816	0.57797	0.56884		0.26565	0.32528	0.19864		0.12133	0.11097	0.13083
103.591		0.152	0.16994	0.15737		1.45616	1.68066	1.93371		1.47434	1.85711	1.68473		1.62766	1.86915	1.79668		1.2428	1.50758	1.4081		0.77089	0.52786	0.53998		0.19624	0.33081	0.18927		0.12345	0.07917	0.17028
107.995		0.20405	0.14608	0.18487		1.45806	1.7395	1.80584		1.61664	1.90654	1.79263		1.53707	1.71717	1.84247		1.35052	1.59498	1.52058		0.69392	0.62226	0.59351		0.22135	0.29288	0.26961		0.11493	0.11436	0.10008
112.5		0.20453	0.15776	0.16921		1.47235	1.77903	1.93032		1.35598	1.81716	1.81132		1.68181	1.84852	1.87769		1.29273	1.33166	1.48821		0.65591	0.59181	0.55859		0.19001	0.28455	0.24661		0.1689	0.12934	0.14335
117.006		0.19392	0.21359	0.16417		1.33804	1.66308	1.77797		1.55091	1.78762	1.74024		1.55133	1.79599	1.87787		1.33967	1.46757	1.45988		0.70539	0.56752	0.59173		0.19619	0.30102	0.22411		0.20404	0.07867	0.13497
121.511		0.22595	0.14787	0.15517		1.35624	1.61805	1.76129		1.43373	1.7792	1.66513		1.57493	1.67382	1.78523		1.33323	1.5034	1.32318		0.79421	0.57732	0.5776		0.24396	0.28387	0.23262		0.14705	0.14052	0.14585
125.966		0.16004	0.1606	0.20578		1.41628	1.72445	1.64282		1.34997	1.73847	1.75886		1.5001	1.77648	1.75		1.2805	1.52754	1.44041		0.75964	0.6024	0.60662		0.24838	0.33138	0.21045		0.14898	0.1159	0.13697
130.369		0.23536	0.11534	0.17743		1.37072	1.66048	1.54505		1.43299	1.87619	1.66183		1.50134	1.76602	1.61979		1.31591	1.40045	1.47256		0.70098	0.56788	0.55332		0.23733	0.40517	0.2911		0.19604	0.12475	0.10102
134.849		0.20482	0.20693	0.1896		1.36021	1.60799	1.64018		1.42706	1.84228	1.57216		1.4753	1.62034	1.59385		1.04607	1.46081	1.37895		0.73584	0.5659	0.56825		0.29498	0.34312	0.20664		0.19388	0.14522	0.10139
139.303		0.20693	0.18612	0.14623		1.36296	1.58052	1.60681		1.41679	1.77214	1.68963		1.40268	1.65739	1.67818		1.21798	1.36029	1.3913		0.73828	0.58619	0.65		0.26767	0.3297	0.24928		0.17537	0.14435	0.16714
143.783		0.14365	0.21223	0.2031		1.3006	1.50703	1.67487		1.39741	1.75403	1.61979		1.42008	1.62817	1.66635		1.03521	1.29765	1.40906		0.70703	0.58826	0.58296		0.29257	0.40649	0.19954		0.18997	0.14723	0.10209
148.238		0.242	0.19411	0.26501		1.27474	1.53706	1.5087		1.29586	1.68491	1.54181		1.42681	1.61098	1.57821		1.15083	1.29241	1.4021		0.72261	0.49998	0.56036		0.21949	0.30923	0.27423		0.20198	0.09495	0.14906
152.692		0.22923	0.21237	0.15481		1.25061	1.46666	1.39011		1.35293	1.67478	1.49346		1.43578	1.56192	1.50202		1.08904	1.25689	1.26456		0.70212	0.62471	0.4851		0.27386	0.3889	0.21064		0.08552	0.10456	0.21521
157.147		0.12077	0.16528	0.16609		1.22409	1.45987	1.50752		1.35183	1.71259	1.50724		1.47623	1.60446	1.52545		1.10934	1.26009	1.33907		0.73752	0.64855	0.58422		0.26763	0.34948	0.25697		0.2363	0.11886	0.12572
161.627		0.11798	0.22376	0.21503		1.20083	1.53821	1.49713		1.33628	1.59216	1.5384		1.43438	1.59589	1.46074		1.07016	1.26937	1.31588		0.70597	0.6146	0.60185		0.31148	0.3543	0.27891		0.19974	0.13519	0.19849
166.107		0.17727	0.21584	0.18185		1.19102	1.38994	1.37563		1.34893	1.65156	1.31712		1.32365	1.43957	1.56208		1.15105	1.30776	1.25232		0.68183	0.63451	0.5746		0.26567	0.39943	0.27739		0.18918	0.06023	0.11993
170.587		0.16422	0.18745	0.16072		1.14113	1.33846	1.23784		1.24459	1.52487	1.25831		1.41743	1.41393	1.37229		1.01711	1.26397	1.22113		0.59385	0.63009	0.63369		0.24741	0.34411	0.24558		0.17064	0.10875	0.1381
175.067		0.20925	0.23911	0.16436		1.14368	1.39404	1.3723		1.25115	1.56229	1.26009		1.44826	1.47654	1.55993		0.97694	1.24507	1.20247		0.72469	0.6071	0.61817		0.24489	0.30706	0.2515		0.17666	0.07992	0.14281
179.521		0.12811	0.16047	0.23071		1.19273	1.45542	1.19357		1.14367	1.4812	1.33798		1.22516	1.43321	1.40155		1.15116	1.14291	1.26968		0.7267	0.57728	0.63284		0.32068	0.33907	0.3296		0.11936	0.08691	0.18332
183.95		0.22496	0.12833	0.18558		1.10386	1.2879	1.30088		1.16381	1.55537	1.17342		1.40162	1.42649	1.37554		1.09858	1.21684	1.12851		0.75501	0.66009	0.68806		0.22091	0.34581	0.30331		0.08403	0.11149	0.14266
188.404		0.17631	0.16247	0.15513		1.11071	1.33721	1.16154		1.11112	1.60707	1.33611		1.22931	1.44204	1.37323		0.97434	1.19601	1.14964		0.67296	0.55296	0.62256		0.29083	0.32598	0.32373		0.14897	0.14042	0.16975
192.833		0.21204	0.20934	0.1799		1.16103	1.30108	1.19796		1.1418	1.40866	1.19908		1.26838	1.40649	1.35549		1.02172	1.16565	1.06157		0.59161	0.54333	0.59186		0.23178	0.40346	0.29723		0.2001	0.12668	0.14664
197.313		0.22984	0.21884	0.17361		1.03656	1.31125	1.03433		1.10123	1.41892	1.30979		1.19282	1.47967	1.33559		0.99005	1.06826	1.05528		0.65353	0.65429	0.62191		0.22014	0.41123	0.27112		0.16867	0.08907	0.18703
201.767		0.17595	0.21117	0.19902		1.08164	1.32298	1.12012		1.1806	1.41045	1.22881		1.33938	1.43301	1.27021		0.99073	1.05629	0.99831		0.71144	0.56221	0.54193		0.31375	0.35541	0.23862		0.24428	0.13228	0.14347
206.222		0.22831	0.22405	0.18372		1.1366	1.18373	1.18126		1.20443	1.33934	1.10485		1.22391	1.36323	1.17584		0.90696	1.06808	0.96965		0.67146	0.48557	0.65302		0.22337	0.34133	0.26627		0.22438	0.121	0.14522
210.676		0.20652	0.19129	0.18939		0.9311	1.20986	1.08691		1.11671	1.39056	1.123		1.20541	1.27935	1.28966		0.97808	1.15047	1.05442		0.62403	0.4988	0.61618		0.30943	0.35018	0.31463		0.15925	0.07839	0.14906
215.182		0.19808	0.12051	0.14943		1.09294	1.2028	1.0379		1.06082	1.34594	1.17108		1.17921	1.33874	1.29282		1.02704	1.08618	1.02647		0.68221	0.57119	0.577		0.29516	0.40081	0.25411		0.1831	0.12797	0.13648
219.636		0.14482	0.0995	0.15121		0.99369	1.1265	1.02865		1.02139	1.24807	1.05893		1.07788	1.26658	1.26923		0.95956	1.07115	0.9578		0.62785	0.56428	0.57376		0.28528	0.33025	0.22115		0.10746	0.15004	0.12599
224.116		0.14414	0.18569	0.16297		1.02883	1.2012	1.14518		1.09276	1.28715	1.05359		1.15784	1.23001	1.2032		0.83276	1.035	0.93394		0.71035	0.59463	0.50357		0.24864	0.42701	0.22844		0.15426	0.11031	0.18363
228.596		0.18657	0.16347	0.13037		0.91451	1.03128	0.98571		1.01777	1.33081	1.01481		1.0903	1.26278	1.21016		0.86773	0.98642	1.04642		0.63444	0.54852	0.54072		0.26477	0.3746	0.29778		0.20415	0.17098	0.12209
233.051		0.18466	0.16402	0.17358		0.93896	1.1936	0.94544		0.98466	1.25297	1.07303		1.03837	1.2251	1.1802		0.90345	1.12372	0.90816		0.63206	0.56047	0.58628		0.29735	0.39213	0.23713		0.18775	0.14587	0.16034
237.531		0.20726	0.10455	0.1821		0.85346	1.23837	1.09344		1.01185	1.22062	1.11306		1.13247	1.34725	1.16759		0.89552	0.93831	0.91688		0.6361	0.53319	0.55107		0.28752	0.41105	0.25001		0.18029	0.11676	0.19842
242.036		0.13639	0.10565	0.1981		0.87566	1.09605	1.00298		0.99585	1.24279	0.94279		1.03565	1.17069	1.06955		0.87284	1.01829	0.96985		0.62151	0.52369	0.51401		0.29679	0.36243	0.25723		0.1929	0.09318	0.19306
246.567		0.17997	0.17288	0.11439		0.92876	1.06935	0.92039		0.93512	1.3078	0.92551		1.03955	1.16869	1.21852		0.92268	0.90115	1.04102		0.53557	0.48193	0.53996		0.27096	0.35702	0.31166		0.21846	0.17189	0.18587
251.022		0.19314	0.15309	0.15304		0.87897	1.04408	0.89238		0.99283	1.21816	0.88361		1.08757	1.1664	1.16401		0.85421	0.96613	0.88878		0.5975	0.46201	0.51009		0.30632	0.31909	0.232		0.14899	0.11344	0.1656
255.553		0.11478	0.18232	0.22518		0.93359	1.04315	0.83915		0.93543	1.06369	0.87512		1.12664	1.19448	1.03388		0.88014	1.07313	0.89299		0.63725	0.45784	0.53581		0.30046	0.34852	0.18239		0.1784	0.13846	0.19012
260.007		0.22731	0.16275	0.22155		0.90149	1.08861	0.79832		0.88758	1.19446	0.7683		1.0094	1.11117	1.20621		0.84746	0.95297	0.85689		0.60375	0.57322	0.55568		0.3268	0.2958	0.24602		0.13577	0.08717	0.13315
264.436		0.17352	0.16043	0.18212		0.8725	1.03418	0.84894		0.94897	1.15337	0.8544		0.98281	1.16825	1.15022		0.87421	0.988	0.92243		0.5341	0.51567	0.5413		0.35125	0.34976	0.24081		0.15847	0.15286	0.09675
268.942		0.20385	0.13176	0.14678		0.89741	1.02407	0.72296		0.80947	1.1419	0.86588		1.07623	1.19717	1.14885		0.76861	0.94147	0.86167		0.63377	0.46109	0.49801		0.26394	0.36042	0.29246		0.19661	0.09777	0.20644
273.422		0.21773	0.1952	0.18334		0.81119	1.04547	0.70904		0.90933	1.10645	0.83659		0.95822	1.23188	1.04372		0.78592	0.88848	0.7797		0.55164	0.52971	0.44559		0.24711	0.35792	0.29315		0.16103	0.1506	0.16683
277.927		0.15819	0.16618	0.19949		0.89456	1.01808	0.77349		0.91457	1.14068	0.79445		1.05055	1.08477	1.0748		0.77967	0.9124	0.78287		0.59895	0.51967	0.54932		0.3058	0.41473	0.29629		0.18838	0.16496	0.15829
282.356		0.16869	0.18435	0.1431		0.79716	0.96328	0.6399		0.87815	1.19565	0.79129		1.05061	1.1365	1.0222		0.77929	0.97173	0.73305		0.48364	0.4419	0.52382		0.1736	0.36673	0.2881		0.20825	0.09974	0.14212
286.862		0.20779	0.1432	0.13578		0.79439	0.9941	0.75987		0.85431	1.15164	0.74725		0.88978	1.07934	1.00724		0.73751	0.91631	0.87088		0.44723	0.49793	0.44218		0.25954	0.34081	0.2762		0.21751	0.09416	0.15489
291.316		0.20387	0.12322	0.15009		0.83015	0.99704	0.62726		0.85203	1.0717	0.72483		0.93852	1.16852	1.00903		0.81212	0.893	0.66032		0.5702	0.54078	0.51706		0.33521	0.34368	0.21436		0.22816	0.17438	0.20234
295.745		0.21038	0.18845	0.14438		0.86155	0.99195	0.59483		0.90309	1.07235	0.75446		1.01106	1.12639	1.0042		0.82524	0.91422	0.69886		0.45648	0.43404	0.46282		0.20848	0.41837	0.24835		0.17699	0.09664	0.1887
300.251		0.13727	0.13847	0.16488		0.76525	0.98027	0.6271		0.90431	1.02744	0.66678		0.95923	1.08209	1.06217		0.68585	0.75455	0.73441		0.48006	0.45075	0.52509		0.28989	0.39443	0.29048		0.15935	0.0983	0.13233
304.756		0.23521	0.16377	0.16621		0.85948	0.93334	0.58643		0.83707	1.05242	0.60145		0.85531	1.01489	0.94283		0.66685	0.94517	0.76797		0.51075	0.56874	0.44557		0.31803	0.32321	0.24667		0.17269	0.13314	0.13344
309.185		0.20532	0.16699	0.19058		0.75618	0.93216	0.4974		0.84537	1.10644	0.68916		0.92738	1.08897	0.97171		0.72943	0.86417	0.67974		0.42844	0.37014	0.4396		0.23094	0.33048	0.26606		0.16915	0.13541	0.17472
313.614		0.13537	0.12847	0.14081		0.74084	0.95621	0.51806		0.82448	1.02854	0.62145		0.89293	1.00955	0.91336		0.76987	0.86909	0.63002		0.59229	0.40955	0.48802		0.24721	0.315	0.26048		0.16951	0.1516	0.19328
318.068		0.18473	0.10778	0.16341		0.74232	0.96698	0.48164		0.78572	0.98994	0.52949		0.85661	0.90236	0.9325		0.75659	0.8654	0.69573		0.51388	0.445	0.48441		0.21188	0.32147	0.30416		0.13225	0.13966	0.13846
322.523		0.11217	0.13022	0.20329		0.73905	0.88939	0.5092		0.78882	1.03613	0.60058		1.03825	1.02057	0.93985		0.72886	0.8026	0.66964		0.42761	0.41322	0.43917		0.31584	0.32571	0.30092		0.18547	0.18072	0.08809
327.003		0.15166	0.11895	0.18762		0.81756	0.88424	0.47976		0.81204	1.0322	0.50031		0.89644	0.99412	1.00698		0.68182	0.74808	0.5779		0.46274	0.36037	0.44109		0.23136	0.39784	0.2581		0.15223	0.11004	0.15933
331.457		0.17989	0.12871	0.14634		0.76026	0.98256	0.3813		0.84324	0.98067	0.56891		0.88801	1.00773	0.89196		0.82745	0.79668	0.66652		0.49496	0.41395	0.5491		0.26845	0.30724	0.26051		0.08321	0.10556	0.17087
335.911		0.19479	0.12439	0.11541		0.72145	0.8414	0.41295		0.73297	1.04759	0.52632		0.88372	1.01704	0.8709		0.76311	0.82653	0.6127		0.4592	0.45782	0.42066		0.22182	0.3313	0.25428		0.22774	0.15596	0.15683
340.417		0.20862	0.1347	0.20682		0.81954	0.85986	0.4223		0.75879	0.97708	0.49861		0.9101	1.03725	0.9295		0.66675	0.86234	0.64874		0.44526	0.41014	0.4862		0.23105	0.32846	0.33869		0.12398	0.13322	0.19164
344.871		0.19	0.16412	0.11802		0.73061	0.92316	0.40764		0.76873	0.86723	0.47779		0.8206	0.99855	0.87461		0.73688	0.76584	0.58365		0.4717	0.42988	0.47121		0.2901	0.29704	0.34462		0.14956	0.13855	0.1305
349.3		0.19679	0.19668	0.17295		0.68798	0.91352	0.40634		0.80925	0.95554	0.43252		0.83078	0.86576	0.91064		0.74496	0.84826	0.60404		0.49544	0.47138	0.46494		0.26858	0.28555	0.24161		0.1204	0.09837	0.20781
353.729		0.21711	0.15725	0.15736		0.6924	0.87442	0.33658		0.78674	0.94522	0.33936		0.8299	1.0167	0.90888		0.75315	0.76139	0.60254		0.44292	0.43663	0.45892		0.24305	0.33422	0.37489		0.19773	0.09746	0.16964
358.183		0.18984	0.11419	0.1626		0.74421	0.79295	0.31116		0.75672	0.95216	0.47686		0.87228	0.93472	0.8559		0.74871	0.78175	0.51795		0.49454	0.51452	0.42752		0.2791	0.34566	0.27403		0.1801	0.10375	0.15804
362.638		0.18544	0.19745	0.20943		0.86181	0.84348	0.36854		0.73411	0.9381	0.44003		0.84375	0.9504	0.81719		0.72994	0.76872	0.54067		0.52628	0.34649	0.383		0.24131	0.37061	0.23541		0.14626	0.08522	0.11416
367.092		0.20686	0.11881	0.23501		0.72319	0.80972	0.40962		0.74122	0.93884	0.44807		0.80278	0.99069	0.80151		0.62054	0.75462	0.51145		0.48877	0.35513	0.40739		0.22801	0.25094	0.25151		0.1547	0.09854	0.15955
371.547		0.17695	0.15597	0.16113		0.72437	0.87347	0.3877		0.70414	0.93076	0.39346		0.87222	1.00522	0.83873		0.64342	0.73894	0.5159		0.40061	0.38686	0.45111		0.21505	0.34454	0.25491		0.13726	0.15055	0.09732
376.078		0.1861	0.08809	0.17602		0.68498	0.87542	0.26536		0.70773	0.88052	0.44602		0.80363	1.00392	0.84091		0.61206	0.81376	0.44717		0.37104	0.39851	0.42791		0.26661	0.30153	0.22031		0.19398	0.07873	0.17037
380.532		0.17562	0.16174	0.2037		0.69209	0.82329	0.27043		0.75803	0.94332	0.37108		0.74077	0.93316	0.81879		0.66594	0.85278	0.60785		0.45533	0.51202	0.39421		0.23558	0.31746	0.29661		0.11409	0.07252	0.12482
385.012		0.1577	0.16387	0.15991		0.73363	0.89932	0.30734		0.74257	0.85349	0.38755		0.81371	1.02458	0.76598		0.61656	0.76567	0.45826		0.37299	0.45612	0.36684		0.23007	0.33162	0.27795		0.16656	0.13968	0.12389
389.467		0.1779	0.19429	0.1666		0.75533	0.79863	0.23066		0.71111	0.88174	0.36534		0.80371	0.8925	0.78736		0.56087	0.69982	0.52282		0.42113	0.43234	0.4385		0.25441	0.28271	0.24867		0.20963	0.10826	0.14557
393.87		0.21131	0.18627	0.1562		0.66167	0.83236	0.36233		0.7295	0.84369	0.3882		0.81256	0.96121	0.7424		0.63185	0.70656	0.49907		0.36958	0.42179	0.33524		0.26233	0.29607	0.28334		0.18174	0.16467	0.1475
398.375		0.17556	0.12825	0.13133		0.7798	0.76933	0.36821		0.72658	0.86171	0.374		0.72411	0.96991	0.73085		0.62173	0.75699	0.43513		0.40866	0.35657	0.39206		0.33442	0.30283	0.22178		0.17627	0.08563	0.12539
402.804		0.1496	0.13092	0.0881		0.72932	0.82212	0.27241		0.73088	0.84596	0.35951		0.77149	0.83769	0.80834		0.61867	0.69387	0.48511		0.31245	0.39356	0.42672		0.2501	0.33199	0.30369		0.16861	0.09416	0.16643
407.284		0.16705	0.13634	0.16581		0.73448	0.78882	0.31207		0.70719	0.92746	0.33814		0.77933	0.89721	0.74322		0.49983	0.72705	0.40269		0.45901	0.39166	0.39741		0.25817	0.2708	0.27147		0.18154	0.12824	0.13701
411.713		0.1804	0.17709	0.15496		0.65814	0.80451	0.2882		0.77166	0.8977	0.37305		0.67847	0.91458	0.73076		0.62216	0.66894	0.45293		0.33242	0.37085	0.34676		0.24026	0.32518	0.24348		0.11683	0.04467	0.13669
416.193		0.13133	0.16768	0.17058		0.68812	0.782	0.32093		0.71165	0.87169	0.2839		0.78954	0.81561	0.73423		0.60035	0.72412	0.38614		0.54379	0.34843	0.36812		0.18386	0.31443	0.24215		0.09174	0.10276	0.11985
420.673		0.16157	0.18573	0.1565		0.68083	0.82473	0.28196		0.69054	0.87356	0.33436		0.7843	0.7518	0.60326		0.58642	0.62166	0.47547		0.38316	0.35964	0.37644		0.2633	0.3334	0.22631		0.18653	0.10125	0.16104
425.179		0.1177	0.18125	0.15251		0.65322	0.79137	0.31544		0.65833	0.88171	0.34562		0.67471	0.95794	0.63479		0.59194	0.65923	0.42172		0.45249	0.40153	0.35587		0.24376	0.30091	0.26781		0.14885	0.16209	0.12473
429.659		0.18878	0.11736	0.20053		0.68335	0.80065	0.30266		0.68414	0.83751	0.30069		0.69041	0.85004	0.75309		0.52789	0.66165	0.43067		0.36991	0.40818	0.4104		0.34584	0.29885	0.22614		0.19824	0.14551	0.14578
434.113		0.23881	0.20487	0.11443		0.65431	0.74744	0.24329		0.64079	0.81135	0.27701		0.68843	0.87042	0.67576		0.53825	0.69565	0.41977		0.36962	0.38427	0.3586		0.22601	0.34922	0.18361		0.12968	0.12689	0.15124
438.593		0.19928	0.1932	0.136		0.66824	0.74264	0.27339		0.67167	0.90116	0.32823		0.64818	0.8247	0.66022		0.55809	0.66676	0.40095		0.44968	0.40069	0.35243		0.24136	0.33661	0.27119		0.22931	0.15862	0.10722
443.073		0.17612	0.16096	0.16508		0.60211	0.79258	0.28324		0.70549	0.82542	0.30107		0.68262	0.81047	0.62585		0.62057	0.6795	0.42142		0.41806	0.39482	0.35655		0.20951	0.28557	0.25175		0.16346	0.13214	0.13844
447.527		0.2156	0.10686	0.15854		0.60868	0.648	0.25167		0.7846	0.8543	0.27129		0.73851	0.81551	0.65063		0.42154	0.61662	0.36406		0.41221	0.32439	0.38151		0.19137	0.34851	0.26411		0.13283	0.17794	0.09938
452.033		0.12894	0.1947	0.17917		0.58351	0.74093	0.24825		0.6625	0.78993	0.2576		0.67121	0.72119	0.61738		0.51986	0.72352	0.40959		0.39414	0.36559	0.34746		0.2598	0.24217	0.23624		0.16755	0.10578	0.18155
456.513		0.1702	0.14275	0.19169		0.649	0.71331	0.24926		0.65525	0.7827	0.29364		0.65325	0.86745	0.61669		0.49572	0.66379	0.31227		0.36975	0.31688	0.39388		0.27281	0.32788	0.2597		0.1926	0.08836	0.11387
460.967		0.17698	0.17304	0.18897		0.55215	0.72488	0.20119		0.64944	0.83709	0.32093		0.61442	0.81776	0.5439		0.46772	0.65915	0.36369		0.34505	0.33744	0.34771		0.20321	0.28329	0.22501		0.09876	0.05452	0.14471
465.447		0.15686	0.14945	0.15319		0.59809	0.6876	0.29665		0.65837	0.77074	0.28102		0.57941	0.80289	0.56564		0.41621	0.67092	0.35032		0.36117	0.36413	0.37104		0.17194	0.27076	0.18528		0.17337	0.13303	0.18884
469.876		0.11161	0.11654	0.1658		0.5865	0.71209	0.26184		0.68807	0.82243	0.26714		0.61232	0.84299	0.54959		0.48038	0.68483	0.38763		0.31884	0.36078	0.35906		0.24195	0.31279	0.18368		0.19039	0.15591	0.13943
474.305		0.15469	0.0198	0.15181		0.50153	0.66668	0.25596		0.67087	0.76009	0.34605		0.57895	0.76348	0.56106		0.42609	0.70975	0.31203		0.40807	0.33761	0.34957		0.26409	0.27566	0.23717		0.18574	0.15789	0.14309

## Sheet: Synta66
Plate A
TIME		DMSO	DMSO	DMSO		TG	TG	TG		0.001 μM	0.001 μM	0.001 μM		0.01 μM	0.01 μM	0.01 μM		0.1 μM	0.1 μM	0.1 μM		0.5 μM	0.5 μM	0.5 μM		1 μM	1 μM	1 μM		10 μM	10 μM	10 μM
0.7244		-0.000956	0.00124	-0.000608		-0.01158	-0.000131	-0.00208		-0.00755	-0.00363	-0.00295		0.000412	0.00558	-0.00238		-0.0096	-0.00392	-0.00566		-0.00179	-0.00396	-0.00311		-0.00707	0.00517	-0.01121		-0.00227	-0.00456	-0.00424
5.0764		0.00205	-0.00228	0.00321		0.00317	-0.00268	0.00566		-0.00278	-0.00768	0.00022		0.000732	0.00326	0.00372		0.00365	0.00269	-0.00388		0.01322	0.00156	-0.000119		0.00328	-0.00596	0.00736		0.00746	-0.00884	0.00628
9.4284		-0.00109	0.00104	-0.0026		0.00841	0.00281	-0.00359		0.01033	0.01131	0.00273		-0.00114	-0.00884	-0.00134		0.00595	0.00123	0.00954		-0.01143	0.0024	0.00323		0.00379	0.000785	0.00385		-0.00519	0.0134	-0.00204
13.7292		0.00432	-0.00639	0.0042		-0.00815	0.00378	0.00655		-0.00405	0.01278	-0.00588		-0.000106	0.01691	-0.00471		0.00477	-0.00623	0.00323		0.000914	-0.00349	0.000243		0.00856	-0.00136	0.00262		-0.00755	-0.00243	-0.0016
18.03		0.00487	0.00562	0.00623		-0.00176	0.00528	-0.00439		-0.0014	0.0071	-0.00223		0.00569	-0.0093	-0.00254		-0.00157	0.00332	-0.00699		-0.00529	0.00132	-0.000115		0.00807	-0.000974	0.01069		-0.000133	0.0044	0.00915
22.382		0.0027	-0.00228	-0.000839		-0.00424	-0.00442	0.01346		0.00596	0.01699	-0.00947		0.00577	-0.01384	-0.000858		-0.0089	-0.00887	-0.00471		-0.00657	0.000862	0.0134		0.00755	0.0076	0.0089		0.00185	0.00479	-0.00287
26.734		0.01176	-0.01615	-0.00195		-0.000218	0.00218	-0.000783		0.01128	0.01554	-0.00267		0.00601	-0.00115	0.000148		-0.01013	-0.00325	0.00463		0.00655	-0.00859	0.00366		0.00721	-0.00496	0.00355		0.00529	0.00119	0.00383
31.0348		0.00975	-0.01238	-0.00516		0.00356	-0.02068	-0.00147		-0.02398	-0.01795	-0.02102		-0.00365	-0.01638	-0.01657		-0.01413	-0.01358	-0.00617		-0.02325	-0.01372	-0.0074		-0.01005	-0.0099	-0.00271		-0.0136	-0.01689	-0.01449
35.3612		0.04518	0.03199	0.04062		0.0563	0.04667	0.03535		0.05871	0.06028	0.04335		0.03512	0.03363	0.03813		0.05269	0.03313	0.03796		0.03473	0.01392	0.02461		0.04353	0.02071	0.03808		0.04953	0.02019	0.02175
39.6876		0.04505	0.05817	0.08475		0.17191	0.12352	0.17559		0.20813	0.15317	0.20828		0.17546	0.16295	0.14774		0.145	0.09077	0.1079		0.06236	0.03647	0.04264		0.06536	0.0558	0.051		0.08998	0.03915	0.05102
44.014		0.06556	0.0908	0.11952		0.31893	0.25938	0.3294		0.36992	0.3008	0.37278		0.33064	0.31568	0.29708		0.26179	0.197	0.19406		0.10857	0.06878	0.08097		0.09895	0.06512	0.07398		0.08664	0.05597	0.06558
48.3404		0.07967	0.0926	0.14131		0.44931	0.37761	0.49902		0.52809	0.43497	0.52984		0.50655	0.41928	0.42758		0.37701	0.27856	0.28788		0.13093	0.1009	0.08365		0.10859	0.06651	0.07211		0.12024	0.05305	0.07851
52.6668		0.08451	0.11035	0.16311		0.59022	0.47908	0.633		0.63604	0.5632	0.64182		0.64443	0.53308	0.57905		0.47541	0.37203	0.37817		0.1616	0.13988	0.12295		0.13351	0.10254	0.10376		0.14884	0.08309	0.07658
56.9932		0.09768	0.12108	0.16299		0.68179	0.54674	0.74512		0.74396	0.63124	0.75043		0.72681	0.64996	0.65323		0.54087	0.44035	0.45262		0.20856	0.15911	0.15833		0.15168	0.09709	0.12835		0.13773	0.08739	0.10245
61.294		0.09995	0.15081	0.17454		0.77989	0.61614	0.82244		0.83234	0.7286	0.83399		0.84079	0.72706	0.75786		0.61461	0.49833	0.51428		0.22384	0.19162	0.19171		0.16891	0.11229	0.12971		0.14988	0.08674	0.11578
65.646		0.10418	0.15631	0.18589		0.82302	0.68374	0.9132		0.88681	0.80571	0.90249		0.89418	0.78376	0.84737		0.67812	0.55129	0.58309		0.24582	0.20113	0.20166		0.17435	0.13452	0.13371		0.16155	0.09951	0.12942
69.9468		0.11626	0.14655	0.18797		0.86722	0.70904	0.94859		0.91572	0.89156	0.96787		0.95661	0.8484			0.71044	0.59962	0.62713		0.27878	0.23298	0.20303		0.20176	0.1322	0.14417		0.19134	0.09514	0.12122
74.2732		0.10923	0.15181	0.19895		0.89575	0.75675	1.02536		0.96506	0.91167	1.00084		0.98738	0.8799	0.96138		0.7473	0.63561	0.69903		0.29272	0.24516	0.23891		0.19642	0.15986	0.15163		0.18733	0.11366	0.13335
78.6252		0.10352	0.16537	0.20561		0.9239	0.76346	1.05301		0.98112	0.94797	1.0765		1.06024	0.91128			0.78893	0.64532	0.68567		0.31418	0.29007	0.24775		0.21085	0.18498	0.16466		0.19034	0.13962	0.14443
82.9516		0.10139	0.15813	0.18338		0.92449	0.78868	1.09199		0.99034	0.97317	1.07159		1.05191	0.92855			0.79281	0.67612	0.70236		0.32392	0.27724	0.26406		0.22548	0.16565	0.15954		0.19985	0.14548	0.14978
87.278		0.10714	0.16231	0.19019		0.95265	0.82923	1.09639		0.99901	0.99841	1.09251		1.10316	0.94314			0.80863	0.68867	0.72164		0.34047	0.29722	0.27542		0.21323	0.16494	0.16793		0.19762	0.11997	0.14363
91.6044		0.10928	0.15068	0.20235		0.94676	0.81779	1.13255		0.98138	0.99527	1.10003		1.11589	0.9585			0.82795	0.69425	0.74827		0.3428	0.3317	0.30375		0.20995	0.19539	0.16917		0.21451	0.13706	0.16172
95.9308		0.11448	0.15949	0.19645		0.94466	0.83342	1.12885		0.96052	1.01272	1.11143		1.10948	0.96883			0.83633	0.6964	0.7419		0.35428	0.3227	0.29778		0.22646	0.19718	0.17848		0.18471	0.14103	0.15773
100.257		0.11822	0.16106	0.19234		0.92401	0.82642	1.12948		0.98877	1.00386	1.08843		1.10433	0.97487			0.83865	0.70122	0.73946		0.37147	0.33723	0.32043		0.22442	0.18838	0.20128		0.20191	0.14455	0.17455
104.584		0.10313	0.15952	0.18717		0.9131	0.82803	1.16034		0.9479	0.99248	1.08441		1.12725	0.95919			0.82711	0.7056	0.75479		0.37894	0.35358	0.33437		0.2275	0.19639	0.20596		0.20299	0.1485	0.17056
108.936		0.1101	0.13236	0.1815		0.92232	0.81875	1.1196		0.91259	1.02277	1.0505		1.12931	0.9606			0.83974	0.70116	0.74988		0.38126	0.36926	0.34389		0.23733	0.20188	0.20785		0.21603	0.15368	0.16108
113.236		0.10499	0.14136	0.18623		0.87017	0.79996	1.09525		0.89847	0.98529	1.05503		1.06485	0.9599			0.79946	0.71222	0.71997		0.39108	0.36445	0.36021		0.23604	0.18822	0.20055		0.19509	0.14687	0.18339
117.537		0.09263	0.14795	0.17933		0.86857	0.7956	1.08268		0.89465	0.98139	1.00733		1.10083	0.96184			0.7993	0.67631	0.74126		0.36011	0.38537	0.34997		0.235	0.1914	0.20199		0.21609	0.14447	0.18195
121.864		0.10522	0.14681	0.1829		0.80989	0.74254	1.10166		0.85306	0.95877	1.00402		1.08928	0.92642			0.8116	0.68771	0.70777		0.39447	0.38553	0.37158		0.2192	0.20781	0.20276		0.1934	0.15966	0.17251
126.19		0.09547	0.14123	0.19428		0.78094	0.74479	1.03601		0.82077	0.95433	0.97431		1.06279	0.93449			0.80471	0.66453	0.73726		0.37805	0.39281	0.36582		0.23954	0.19054	0.21636		0.20972	0.16032	0.18005
130.542		0.08956	0.14516	0.168		0.76977	0.72699	1.01874		0.80376	0.92998	0.94163		1.05921	0.90158			0.77971	0.66463	0.7005		0.40055	0.37809	0.37753		0.24049	0.20058	0.21087		0.20682	0.15421	0.18357
134.894		0.0985	0.14689	0.19438		0.7519	0.73188	0.99716		0.77794	0.91916	0.89955		1.0313	0.89115			0.78466	0.6688	0.70816		0.37491	0.38052	0.38003		0.23257	0.21936	0.20482		0.20855	0.15678	0.1873
139.195		0.1096	0.14976	0.17197		0.72825	0.69611	0.95716		0.75818	0.91186	0.89933		1.01655	0.8914			0.78555	0.65562	0.72516		0.38769	0.41172	0.39179		0.22913	0.20835	0.21128		0.19967	0.16788	0.17597
143.521		0.11481	0.14266	0.17976		0.70633	0.65976	0.94973		0.72354	0.89871	0.85521		1.00021	0.86554			0.75552	0.65134	0.70619		0.38328	0.39386	0.37864		0.22665	0.21591	0.22191		0.20628	0.16587	0.17371
147.848		0.10143	0.15163	0.18732		0.68223	0.66895	0.92054		0.69843	0.84866	0.84021		1.00377	0.83856			0.74474	0.63156	0.68024		0.37823	0.39709	0.37066		0.21895	0.20853	0.22484		0.22715	0.15543	0.17011
152.174		0.10854	0.14959	0.18319		0.65083	0.63598	0.89741		0.70053	0.83627	0.82064		0.98045	0.85106	0.93344		0.74348	0.61797	0.65751		0.37965	0.39122	0.4015		0.22115	0.21239	0.22647		0.20052	0.17594	0.16977
156.5		0.1145	0.15401	0.18107		0.62836	0.63529	0.89096		0.68044	0.81422	0.78796		0.95875	0.82595	0.92151		0.71993	0.62049	0.65672		0.37016	0.37253	0.38011		0.21356	0.19706	0.22715		0.1994	0.17336	0.17061
160.904		0.11437	0.13188	0.19206		0.63836	0.61149	0.86929		0.67003	0.79936	0.75991		0.93177	0.7981			0.70848	0.59135	0.64398		0.35903	0.38341	0.37107		0.22228	0.189	0.24219		0.20651	0.15081	0.17606
165.23		0.11292	0.15441	0.17678		0.61285	0.60751	0.8399		0.64802	0.80755	0.75568		0.94916	0.78876	0.89165		0.70728	0.58386	0.65059		0.36687	0.3809	0.36403		0.21596	0.20399	0.21952		0.19809	0.15022	0.15957
169.556		0.12679	0.14864	0.18557		0.59328	0.57886	0.82282		0.63731	0.77277	0.71272		0.92609	0.79803	0.86562		0.69868	0.59364	0.6206		0.36121	0.39249	0.35796		0.20661	0.1946	0.23607		0.17373	0.17113	0.17901
173.908		0.112	0.15881	0.18037		0.6057	0.56623	0.80694		0.64781	0.75582	0.67247		0.91859	0.76332	0.85579		0.7084	0.56712	0.6067		0.34921	0.37435	0.35662		0.22048	0.19003	0.24369		0.18638	0.17728	0.17119
178.235		0.11064	0.14863	0.17318		0.55617	0.53589	0.7686		0.61077	0.74435	0.63754		0.89889	0.76132	0.86662		0.70433	0.55332	0.5789		0.36066	0.38647	0.35005		0.21673	0.20478	0.23399		0.19861	0.14646	0.16719
182.612		0.11662	0.14547	0.17526		0.52802	0.54088	0.73189		0.61467	0.69903	0.61219		0.86366	0.74448	0.84173		0.68954	0.51655	0.5644		0.35147	0.36458	0.33466		0.22029	0.20338	0.22835		0.18819	0.15601	0.18468
186.939		0.12422	0.14425	0.17727		0.51718	0.52056	0.74098		0.57985	0.6954	0.57684		0.87218	0.75356	0.82671		0.67524	0.54823	0.5377		0.33204	0.37642	0.33459		0.23293	0.19991	0.22709		0.20213	0.17692	0.18084
191.265		0.11828	0.15696	0.16436		0.52363	0.52459	0.71235		0.57415	0.66883	0.5526		0.84105	0.75406	0.80479		0.64675	0.52698	0.51931		0.33365	0.38733	0.32658		0.19387	0.18919	0.21156		0.19911	0.16262	0.18119
195.592		0.11348	0.1385	0.16239		0.5053	0.51405	0.67895		0.55343	0.65106	0.52258		0.83488	0.72235	0.80012		0.66712	0.52812	0.50441		0.33426	0.38969	0.31112		0.20899	0.18062	0.23372		0.18402	0.14939	0.16028
Plate B
TIME		DMSO	DMSO	DMSO		TG	TG	TG		0.001 μM	0.001 μM	0.001 μM		0.01 μM	0.01 μM	0.01 μM		0.1 μM	0.1 μM	0.1 μM		0.5 μM	0.5 μM	0.5 μM		1 μM	1 μM	1 μM		10 μM	10 μM	10 μM
0.7238		-0.01345	0.00803	-0.11902		-0.00449	0.01733	-0.01167		-0.00227	-0.01766	-0.01038		-0.00576	0.01312	0.00839		-0.0039	-0.02454	-0.01451		-0.02103	0.00801	0.0202		0.01771	-0.00985	0.00917		0.00287	-0.02269	-0.000333
5.2166		0.00113	-0.01014	0.08948		-0.01769	-0.01385	-0.00341		-0.00599	0.01354	-0.000273		-0.00085	-0.01172	-0.02197		0.00869	0.00732	0.00786		0.02239	0.00226	-0.01684		-0.01959	0.000349	-0.01327		-0.01161	-0.00662	-0.01411
9.7094		0.01232	0.00211	0.02954		0.02219	-0.00349	0.01508		0.00826	0.00412	0.01066		0.00661	-0.0014	0.01358		-0.00479	0.01723	0.00664		-0.00136	-0.01026	-0.00335		0.00188	0.00951	0.00411		0.00874	0.02932	0.01445
14.2022		0.0285	-0.00689	-0.01798		-0.00275	-0.0181	-0.01034		-0.01886	0.01059	0.01645		0.02041	-0.01257	-0.03471		-0.02338	0.02682	-0.01348		0.00124	0.0049	0.0272		0.00448	0.01937	0.0056		-0.00634	0.0042	0.0049
18.6182		0.00675	0.01539	0.12057		-0.02503	-0.01283	-0.02027		-0.02065	0.01352	0.03602		0.00352	0.00769	0.00713		-0.03271	-0.05207	0.00938		0.03654	-0.03254	0.02729		-0.00308	-0.00413	0.00615		0.01438	0.014	-0.00448
23.111		0.01371	0.01686	-0.01691		0.01362	0.03361	0.00736		-0.000185	-0.02266	0.01043		-0.00552	-0.03007	-0.01093		-0.02735	0.02651	-0.000525		-0.0031	0.01447	-0.01229		-0.01556	0.01087	0.01729		-0.00671	-0.0036	0.00676
27.591		0.01972	0.01557	0.04715		0.01329	-0.02052	-0.02486		-0.02084	-0.01811	0.00536		0.00176	0.01478	-0.0232		-0.03979	-0.02974	-0.00236		-0.01715	0.01792	0.0018		-0.01582	-0.00396	0.00229		-0.01225	0.01457	-0.03405
32.0582		0.00707	0.03251	0.05977		0.04115	0.03849	0.04564		0.00853	0.01495	0.04296		0.0365	0.03587	0.02351		0.01488	0.12518	0.03429		0.00257	-0.02704	0.02758		0.02173	0.04201	-0.00711		0.01473	-0.00397	-0.00193
36.487		0.07984	0.04635	0.16009		0.15675	0.09385	0.1722		0.16999	0.09509	0.15459		0.12913	0.11508	0.15834		0.19066	0.10756	0.09616		0.0625	0.0344	0.05508		0.04354	0.04485	0.07195		0.04096	0.05999	0.03505
40.967		0.11992	0.07282	0.03613		0.40482	0.25544	0.3245		0.3246	0.26715	0.35688		0.36371	0.26873	0.34035		0.31356	0.2087	0.15324		0.09249	0.13606	0.08358		0.08012	0.04437	0.08655		0.06854	0.04483	0.02304
45.3958		0.10898	0.06938	0.25684		0.56575	0.3848	0.48712		0.46173	0.42331	0.50053		0.48617	0.43526	0.48624		0.50901	0.19793	0.24775		0.14288	0.13462	0.12376		0.13209	0.07553	0.11968		0.09011	0.06429	0.11365
49.8758		0.13243	0.0954	0.11536		0.69995	0.5114	0.60584		0.62263	0.54166	0.62547		0.65102	0.57524	0.64924		0.58627	0.40834	0.33585		0.19285	0.16862	0.17486		0.14242	0.07638	0.1372		0.09742	0.09992	0.11414
54.3302		0.14011	0.10282	0.11384		0.83694	0.60482	0.65796		0.81713	0.67711	0.70654		0.70483	0.69097	0.82719		0.71928	0.45453	0.40503		0.25866	0.22833	0.20418		0.17065	0.13592	0.1411		0.12222	0.10177	0.12569
58.9638		0.13921	0.10437	0.09524		0.96681	0.68807	0.79197		0.84035	0.72961	0.90843		0.84593	0.69056	0.90317		0.80902	0.39719	0.44957		0.29867	0.25259	0.22902		0.21317	0.15843	0.15059		0.13798	0.08151	0.159
63.4566		0.17549	0.10071	0.04709		1.00249	0.78731	0.83048		0.85623	0.82234	0.84585		0.89509	0.86578	0.90667		0.77319	0.38293	0.46858		0.3417	0.26736	0.2502		0.24901	0.1814	0.20157		0.12057	0.12104	0.11788
67.9622		0.16333	0.10252	0.07603		1.01801	0.84243	0.92971		0.93669	0.90397	0.97561		0.94276	0.92192	0.99747		0.89456	0.41408	0.53266		0.37403	0.32384	0.29865		0.23128	0.17392	0.22371		0.14057	0.14139	0.15532
72.4038		0.17451	0.11967	0.18066		1.07273	0.9294	0.93832		1.01993	0.86979	1.00514		1.01515	0.92125	1.02001		0.85021	0.49946	0.54786		0.3586	0.37789	0.2736		0.28307	0.16768	0.26138		0.16055	0.14282	0.16169
76.8454		0.1058	0.12938	0.15512		1.16089	0.91648	1.00445		1.00047	0.98777	1.01343		1.06902	1.02715	1.05467		0.94137	0.45477	0.49773		0.41114	0.36215	0.28474		0.24432	0.20769	0.21057		0.15729	0.13152	0.16086
81.2998		0.14692	0.11364	0.15319		1.17715	0.89362	0.9958		1.04216	0.95521	1.08832		1.09298	0.98571	1.12868		0.9164	0.50862	0.49949		0.44392	0.38555	0.32858		0.29178	0.21086	0.25226		0.17477	0.13624	0.14675
85.7414		0.18257	0.10652	0.14944		1.15757	0.90565	0.9984		0.98683	1.01094	1.03652		1.07438	1.02037	1.12086		0.89877	0.51622	0.47289		0.46183	0.39184	0.32414		0.32018	0.20067	0.25581		0.16419	0.15456	0.15716
90.2342		0.17212	0.15004	0.07228		1.19228	0.95197	0.99978		1.06914	1.00673	1.07546		1.12655	1.08675	1.18275		0.92627	0.516	0.46022		0.42003	0.42261	0.31809		0.27152	0.18509	0.27077		0.21349	0.13379	0.17543
94.7398		0.1817	0.10943	0.15814		1.16238	0.97439	0.99749		1.07803	0.95486	1.0346		1.16026	1.06514	1.17176		1.01454	0.61034	0.42928		0.42604	0.39493	0.33028		0.30718	0.24635	0.27403		0.21326	0.12768	0.14385
99.207		0.1492	0.16859	0.21616		1.10649	0.93106	0.99821		1.01879	1.03662	1.03366		1.12194	1.09324	1.15871		0.91441	0.57637	0.40715		0.46829	0.41125	0.31813		0.30675	0.23204	0.25414		0.17994	0.17395	0.18441
103.649		0.16914	0.0971	0.17388		1.10715	0.93063	1.02012		1.01949	0.94579	1.0178		1.08998	1.05654	1.14767		0.92297	0.47837	0.41545		0.46057	0.4396	0.33413		0.27559	0.262	0.26004		0.16013	0.13782	0.18841
108.154		0.17624	0.11787	0.18751		1.15058	0.94558	0.93417		1.038	0.99734	1.00485		1.09869	1.10126	1.13725		0.91254	0.50321	0.37128		0.50487	0.44357	0.33924		0.29038	0.26509	0.2632		0.19266	0.19369	0.16636
112.609		0.14673	0.14551	0.20989		1.09064	0.9794	0.93699		1.0136	0.91736	1.00287		1.11669	1.03288	1.14554		0.94072	0.49635	0.34829		0.51309	0.40513	0.34547		0.27945	0.26617	0.29035		0.20328	0.18623	0.19749
117.089		0.18421	0.13343	0.1483		1.08958	0.91664	0.90956		0.96806	0.95428	0.95595		1.12181	1.04291	1.10625		0.96295	0.42861	0.34931		0.50531	0.46099	0.33064		0.29483	0.2463	0.29155		0.2261	0.16929	0.1871
121.556		0.154	0.14573	0.1504		1.00248	0.96482	0.89584		0.96104	0.96296	0.96459		1.13936	1.00915	1.03321		0.85504	0.4292	0.34862		0.47237	0.46323	0.29364		0.31709	0.27466	0.26728		0.16751	0.14758	0.19429
126.061		0.18069	0.11947	0.23538		0.99939	0.90388	0.81489		1.01503	0.93237	0.86897		1.01836	0.97923	1.05244		0.85245	0.5871	0.33214		0.55936	0.4995	0.30883		0.31679	0.24936	0.30212		0.20634	0.15085	0.18145
130.516		0.17816	0.11769	0.19684		0.91758	0.89471	0.81104		0.9662	0.84891	0.87145		1.06664	0.96349	1.02956		0.86021	0.4469	0.29298		0.48345	0.44458	0.36096		0.28217	0.28459	0.30223		0.21066	0.17313	0.19151
134.983		0.18746	0.13317	0.10218		0.93721	0.86153	0.77704		0.94736	0.88335	0.89324		0.99181	0.97504	1.00491		0.82355	0.49394	0.2826		0.50843	0.48539	0.33826		0.3133	0.27374	0.26326		0.20911	0.15322	0.19511
139.437		0.17635	0.11701	0.17188		0.94366	0.86856	0.72551		0.88716	0.84754	0.80554		0.98896	0.97881	1.03272		0.81244	0.37644	0.28633		0.51353	0.48559	0.34081		0.40849	0.27698	0.27688		0.16524	0.15084	0.21914
143.892		0.16911	0.11684	0.1203		0.92187	0.79402	0.67006		0.87144	0.81857	0.85111		0.91815	0.92164	0.96874		0.84012	0.34523	0.24957		0.49833	0.4609	0.404		0.27478	0.27641	0.24829		0.18632	0.16264	0.19182
148.397		0.1446	0.13001	0.26576		0.81623	0.85216	0.63168		0.87492	0.76913	0.78859		0.99932	0.9295	0.94098		0.6745	0.57814	0.24189		0.4545	0.44104	0.31511		0.37032	0.24456	0.24924		0.2156	0.16166	0.21313
152.865		0.18154	0.09686	0.20842		0.85056	0.76984	0.62148		0.85334	0.69827	0.72209		0.95845	0.91145	0.89635		0.70228	0.41936	0.24074		0.45182	0.43221	0.3256		0.31566	0.28255	0.28244		0.23149	0.14082	0.21654
157.345		0.15675	0.1271	0.21123		0.74456	0.84155	0.56833		0.82875	0.73444	0.73036		0.96129	0.89872	0.93778		0.71316	0.40247	0.23949		0.46552	0.42485	0.3797		0.31052	0.28837	0.24185		0.21525	0.14553	0.20522
161.837		0.14691	0.10161	0.09058		0.76117	0.71977	0.5758		0.82614	0.64368	0.71495		0.89462	0.89212	0.86897		0.74489	0.43428	0.23328		0.48501	0.42754	0.35575		0.31585	0.23974	0.24835		0.21276	0.16133	0.20501
166.305		0.17789	0.14633	0.11092		0.71134	0.70047	0.49739		0.79771	0.65076	0.65828		0.87976	0.8643	0.84104		0.70237	0.41017	0.20736		0.47745	0.43623	0.32883		0.32348	0.25096	0.21129		0.19367	0.15147	0.18093
170.746		0.15582	0.12173	0.19844		0.69638	0.73806	0.51		0.83821	0.68364	0.70846		0.87841	0.78696	0.8849		0.66249	0.37074	0.24147		0.45821	0.45831	0.34467		0.27373	0.28359	0.26273		0.18315	0.14163	0.18282
175.213		0.16878	0.14288	0.18537		0.67089	0.63844	0.50009		0.74722	0.58938	0.64412		0.92181	0.80974	0.85911		0.59358	0.48895	0.18116		0.42626	0.41532	0.32967		0.32389	0.26001	0.2347		0.23095	0.12689	0.15393
179.706		0.14488	0.13209	0.15447		0.59631	0.65632	0.42018		0.73895	0.61847	0.58576		0.86059	0.83453	0.84187		0.65525	0.38255	0.18921		0.4298	0.40962	0.33494		0.30355	0.22721	0.25994		0.16555	0.15354	0.19947
184.148		0.1577	0.09656	0.12552		0.58313	0.64581	0.39037		0.70328	0.587	0.59286		0.84418	0.77031	0.78072		0.56063	0.34662	0.18001		0.44447	0.41075	0.34277		0.29564	0.2468	0.22497		0.2193	0.15037	0.17712
188.589		0.17669	0.13106	0.13859		0.4883	0.63098	0.33249		0.6537	0.55876	0.56835		0.81535	0.80305	0.78416		0.61046	0.37371	0.17038		0.42618	0.4544	0.31213		0.28082	0.25432	0.24273		0.20077	0.12261	0.19256
193.069		0.17118	0.11528	0.17076		0.44338	0.5694	0.29294		0.58239	0.61538	0.48151		0.85681	0.77868	0.78336		0.56205	0.42752	0.17928		0.41934	0.37897	0.3193		0.29542	0.24964	0.24264		0.18202	0.10142	0.19835
																		0.52173	0.39982	0.16574		0.37119	0.38546	0.29815		0.27604	0.27223	0.2519		0.18229	0.1015	0.15746
Plate C
TIME		DMSO	DMSO	DMSO		TG	TG	TG		0.001 μM	0.001 μM	0.001 μM		0.01 μM	0.01 μM	0.01 μM		0.1 μM	0.1 μM	0.1 μM		0.5 μM	0.5 μM	0.5 μM		1 μM	1 μM	1 μM		10 μM	10 μM	10 μM
0.722		-0.00845	-0.00064	0.00559		0.00682	-0.00834	-0.0037		0.000127	0.00937	0.00031		1e-06	0.00283	-0.000481		-0.00494	-0.00292	0.0108		0.000659	0.00321	0.00164		-0.00116	0.000965	-0.01234		-0.00179	0.00123	0.00287
5.0484		0.00533	0.00136	-0.00778		-0.01285	0.01448	-0.00457		0.00484	-0.00789	0.00275		-0.0067	-0.01119	-0.00383		0.00308	-0.0018	-0.00274		-0.00338	-0.00117	0.00265		-0.00399	-0.000144	0.00543		0.01189	0.00139	-0.00364
9.3492		0.00311	-0.000716	0.00219		0.00604	-0.00615	0.00826		-0.00496	-0.00147	-0.00306		0.0067	0.00835	0.00431		0.00186	0.00471	-0.00806		0.00272	-0.00204	-0.00429		0.00515	-0.000821	0.00691		-0.0101	-0.00262	0.000774
13.7524		0.01556	0.00893	0.00857		0.00733	0.00359	0.00786		0.00446	0.00627	0.00279		-0.00743	0.000728	-0.01305		-0.00234	0.00373	0.00904		0.01412	0.000695	0.00638		-0.000698	0.00217	0.00689		-0.00611	0.00706	0.00321
18.0532		0.000418	0.00329	0.01994		-0.000966	0.00372	0.00678		0.00715	0.00333	-0.000236		-0.000833	0.0016	-0.00167		0.01317	0.011	0.01202		0.000599	0.000707	0.00996		0.00731	0.01037	0.00207		-0.00275	0.00204	0.00958
22.3796		0.01174	0.00601	0.01773		0.00771	-0.000389	0.00421		0.00143	0.00527	0.00697		-0.000102	-0.00522	0.00104		0.01514	0.01665	0.00354		0.00342	0.00745	0.00804		-0.00264	-0.00168	0.00434		-0.00552	0.003	0.00423
26.706		-0.00728	0.00683	0.00912		0.00934	-0.00309	0.00124		-0.00674	-0.00257	0.000565		-0.00475	-0.00717	0.00441		0.00734	0.01193	0.00612		0.0047	0.00499	0.00639		0.0107	0.00338	0.0074		-0.00383	0.0045	0.00139
31.0324		-0.03134	-0.01969	-0.0171		-0.01019	-0.02177	-0.0146		-0.03636	-0.02686	-0.02354		-0.01593	-0.01788	-0.01439		-0.0528	0.00304	-0.00138		-0.01373	-0.02967	-0.01586		-0.04217	-0.05104	-0.05163		-0.01595	-0.00679	-0.0125
35.3588		0.03869	0.03467	0.03674		0.05605	0.06065	0.0567		0.03916	0.04397	0.06298		0.05758	0.03714	0.02784		0.03587	0.05454	0.04302		0.02797	0.02742	0.03703		0.08202	0.03992	0.03622		0.03151	0.0504	0.02812
39.7108		0.05435	0.05369	0.0858		0.17152	0.15891	0.18137		0.13208	0.15945	0.19425		0.16322	0.13207	0.13719		0.08527	0.09641	0.09765		0.04397	0.04863	0.04953		0.10231	0.04512	0.0415		0.05156	0.08055	0.05429
44.0372		0.08472	0.07046	0.11176		0.32373	0.27576	0.32185		0.29433	0.28638	0.33553		0.25173	0.24312	0.25948		0.13984	0.17832	0.1861		0.09326	0.08027	0.08263		0.1109	0.08123	0.06777		0.08472	0.10653	0.07121
48.3636		0.0916	0.08452	0.12197		0.45217	0.39875	0.44019		0.39801	0.40717	0.43878		0.3848	0.35067	0.36723		0.21477	0.22484	0.25186		0.12382	0.11313	0.11689		0.12333	0.09096	0.08803		0.10047	0.13162	0.0952
52.7156		0.10863	0.09218	0.11451		0.56328	0.51214	0.56831		0.51812	0.53153	0.58281		0.50341	0.45758	0.46518		0.29273	0.28589	0.33582		0.14452	0.1465	0.13949		0.13504	0.11197	0.11457		0.11023	0.12062	0.08825
57.0164		0.12196	0.10166	0.14402		0.64852	0.60774	0.67034		0.59265	0.64531	0.68907		0.55873	0.53462	0.54637		0.35265	0.32426	0.38839		0.18273	0.17726	0.16708		0.15043	0.14385	0.13074		0.12817	0.15699	0.11525
61.3684		0.12875	0.12752	0.15151		0.73135	0.68111	0.73882		0.66205	0.7027	0.77015		0.63532	0.60475	0.62201		0.41942	0.39457	0.42409		0.19484	0.17215	0.2124		0.15144	0.15917	0.1491		0.14261	0.14405	0.11709
65.6692		0.16499	0.10238	0.15443		0.79219	0.74639	0.82219		0.73309	0.7722	0.84305		0.69255	0.66933	0.67559		0.44156	0.41151	0.48262		0.23422	0.21297	0.23328		0.15023	0.17955	0.16606		0.14324	0.15638	0.12533
69.97		0.15464	0.12755	0.16412		0.85848	0.80184	0.8544		0.76951	0.83861	0.8919		0.7588	0.7052	0.76242		0.47699	0.4534	0.5151		0.26049	0.23553	0.26031		0.15573	0.19034	0.19394		0.16697	0.18516	0.13818
74.2708		0.16361	0.12865	0.17006		0.87359	0.84243	0.91168		0.80766	0.88667	0.92787		0.80449	0.74759	0.78128		0.49495	0.48481	0.5651		0.30836	0.28381	0.26752		0.17272	0.21091	0.18005		0.16435	0.17501	0.13897
78.6228		0.15198	0.13911	0.182		0.92287	0.88235	0.9424		0.86598	0.94737	0.97267		0.82717	0.81796	0.83066		0.53069	0.51949	0.58729		0.31098	0.28392	0.29327		0.20051	0.22074	0.19667		0.1697	0.19083	0.13863
82.9492		0.17167	0.14055	0.17701		0.94895	0.93714	0.98581		0.89259	0.9477	1.00446		0.88087	0.84701	0.86297		0.56711	0.55132	0.61604		0.32272	0.30967	0.31835		0.20332	0.2382	0.19391		0.17095	0.20236	0.15858
87.2756		0.1755	0.12824	0.18864		0.96423	0.95466	1.03528		0.89779	0.98117	0.99819		0.89483	0.84826	0.87845		0.59164	0.5611	0.64203		0.35628	0.31725	0.34079		0.20029	0.25869	0.22244		0.18105	0.20253	0.18107
91.5764		0.18771	0.13295	0.16828		0.99667	0.9622	1.01088		0.92556	0.97812	1.03278		0.9063	0.88746	0.90159		0.58612	0.60226	0.64944		0.3564	0.35488	0.33942		0.1973	0.24485	0.23149		0.20305	0.21047	0.17721
95.8772		0.19119	0.14459	0.20451		1.00859	0.99301	1.04912		0.93616	1.0058	1.04132		0.90614	0.88218	0.91426		0.61779	0.59211	0.67124		0.38604	0.34261	0.36227		0.20965	0.26733	0.21915		0.19207	0.21981	0.17137
100.204		0.19789	0.13152	0.18342		1.00983	1.00662	1.06304		0.9372	1.0203	1.02964		0.93672	0.89729	0.92754		0.60832	0.6067	0.68922		0.37135	0.39238	0.38931		0.20992	0.27076	0.24744		0.20019	0.20763	0.18641
104.53		0.20129	0.12828	0.18505		1.04147	1.01216	1.07302		0.96707	1.01539	1.07072		0.92212	0.9225	0.93445		0.59908	0.62893	0.70016		0.39892	0.38043	0.3745		0.22971	0.27276	0.2226		0.20366	0.2288	0.18631
108.831		0.22098	0.1468	0.18725		1.02963	1.01841	1.0561		0.95406	1.01334	1.06022		0.95049	0.91217	0.95447		0.63308	0.64069	0.6879		0.37481	0.3982	0.39935		0.21677	0.28195	0.22867		0.19965	0.2206	0.17998
113.157		0.20898	0.13318	0.20292		1.03641	1.02837	1.05277		0.97528	1.02702	1.03753		0.94838	0.91919	0.96158		0.62119	0.65106	0.71433		0.43256	0.40407	0.39533		0.22562	0.28413	0.23438		0.20286	0.23422	0.19352
117.458		0.21626	0.13153	0.17873		1.03476	1.03074	1.0568		0.93204	1.00988	1.02929		0.93489	0.89687	0.93989		0.62143	0.65336	0.69365		0.4244	0.4052	0.4186		0.24232	0.29866	0.21646		0.21983	0.23946	0.2057
121.759		0.23211	0.14922	0.20704		1.01181	1.00702	1.05301		0.92289	1.04736	1.05672		0.96064	0.91658	0.94844		0.62814	0.66322	0.70261		0.42059	0.44814	0.41507		0.2315	0.29111	0.2248		0.21953	0.22436	0.19174
126.136		0.22541	0.13523	0.20138		1.006	1.02238	1.04917		0.93534	1.00787	1.02298		0.91711	0.93019	0.93108		0.62655	0.65244	0.70728		0.42928	0.43363	0.4169		0.24333	0.29728	0.21801		0.21868	0.23169	0.19236
130.463		0.20176	0.14842	0.1941		1.04615	1.01373	1.03514		0.94647	1.02285	1.03867		0.93384	0.889	0.94219		0.62466	0.68435	0.70181		0.4255	0.44122	0.4118		0.24429	0.30613	0.23282		0.21466	0.23068	0.19283
134.815		0.20937	0.1489	0.19187		0.99584	1.01245	1.00986		0.91955	0.99654	1.00647		0.93408	0.89073	0.93316		0.61318	0.66482	0.71514		0.41223	0.43151	0.43396		0.25558	0.32255	0.23573		0.21622	0.23946	0.20472
139.167		0.20264	0.14361	0.19949		0.97023	0.97997	1.03153		0.92089	0.9797	0.99771		0.88873	0.89155	0.92522		0.60594	0.65299	0.69795		0.46402	0.44212	0.44693		0.24457	0.31634	0.23581		0.20804	0.22752	0.21708
143.493		0.22424	0.14715	0.19663		0.93162	0.96728	0.99555		0.88224	0.96052	0.98251		0.91059	0.87546	0.92529		0.62153	0.64825	0.69315		0.42404	0.45499	0.43957		0.2558	0.30824	0.23914		0.2315	0.25323	0.20787
147.794		0.20592	0.15132	0.19268		0.9793	0.97234	0.97935		0.88564	0.91312	0.95121		0.90905	0.85505	0.88019		0.59687	0.63712	0.68804		0.43724	0.46531	0.43205		0.26354	0.31438	0.21664		0.21885	0.24198	0.20794
152.12		0.23225	0.14969	0.21533		0.91592	0.95642	0.98995		0.85699	0.95876	0.9449		0.89789	0.84806	0.89307		0.59546	0.633	0.69416		0.43759	0.46146	0.45118		0.2436	0.32501	0.21805		0.23035	0.25307	0.2163
156.421		0.22927	0.15896	0.21207		0.94675	0.93796	0.96423		0.86535	0.93041	0.94885		0.86847	0.85682	0.8634		0.59646	0.65567	0.69148		0.4336	0.46612	0.43673		0.25256	0.32256	0.21013		0.22233	0.24482	0.21908
160.799		0.22402	0.15003	0.20263		0.9262	0.92497	0.9673		0.86486	0.92709	0.91724		0.86076	0.84144	0.85268		0.59279	0.63609	0.67696		0.4402	0.44765	0.43479		0.25551	0.3284	0.2159		0.21178	0.24835	0.22092
165.125		0.21421	0.13703	0.18411		0.9248	0.92055	0.93692		0.83633	0.91504	0.90307		0.86936	0.81349	0.83338		0.56487	0.62388	0.67364		0.44294	0.44328	0.43178		0.25691	0.31898	0.21599		0.22326	0.26109	0.22959
169.426		0.21113	0.15243	0.21975		0.89132	0.92304	0.94322		0.84706	0.90193	0.87469		0.84433	0.80632	0.85731		0.57	0.63096	0.65266		0.44862	0.4317	0.42763		0.25907	0.32513	0.22077		0.22416	0.25163	0.22562
173.778		0.21395	0.15397	0.2043		0.88974	0.91063	0.91724		0.8311	0.87661	0.86691		0.85073	0.80887	0.8247		0.55432	0.62645	0.66214		0.4399	0.45645	0.41046		0.249	0.31812	0.23837		0.22447	0.25971	0.23782
178.104		0.21509	0.13863	0.20442		0.87843	0.89906	0.88253		0.77788	0.86733	0.86682		0.82155	0.8147	0.81078		0.56213	0.61015	0.63613		0.43443	0.46019	0.43452		0.27337	0.31599	0.20106		0.21608	0.24324	0.22551
182.431		0.2253	0.14409	0.19662		0.86265	0.87058	0.89183		0.77515	0.88936	0.86597		0.81479	0.7799	0.81282		0.53987	0.60862	0.65038		0.42316	0.45254	0.4324		0.25519	0.32021	0.19966		0.22752	0.24454	0.23051
186.732		0.22122	0.14771	0.19576		0.87258	0.86304	0.88131		0.78084	0.8574	0.83144		0.80177	0.77742	0.82804		0.54162	0.61538	0.62905		0.43496	0.45272	0.4137		0.26781	0.3301	0.19885		0.2326	0.24524	0.2307
191.032		0.21479	0.15319	0.20154		0.85509	0.87069	0.83904		0.7633	0.83934	0.8477		0.80073	0.76103	0.81974		0.51792	0.61082	0.63207		0.43027	0.44194	0.41894		0.26145	0.3153	0.20361		0.23102	0.25075	0.22378
195.41		0.2244	0.15158	0.20271		0.82725	0.8298	0.8398		0.76232	0.81511	0.81253		0.7877	0.76722	0.7891		0.53766	0.59024	0.62646		0.42397	0.42592	0.40829		0.25067	0.31869	0.21953		0.21688	0.26585	0.22817

## Sheet: RO2959
Plate A
TIME		DMSO	DMSO	DMSO		TG	TG	TG		0.001 μM	0.001 μM	0.001 μM		0.01 μM	0.01 μM	0.01 μM		0.1 μM	0.1 μM	0.1 μM		0.5 μM	0.5 μM	0.5 μM		1 μM	1 μM	1 μM		10 μM	10 μM	10 μM
0.7452		-0.018421	-0.019371	0.015224		-0.009027	0.000523	0.039052		-0.008844	-0.00399	0.007339		-0.002745	-0.024663	-0.015476		0.002544	-0.003805	0.01624		-0.023649	-0.014506	-0.015417		-0.012448	-0.007877	-0.010795		-0.029094	0.01292	0.007008
5.046		0.017072	0.008463	-0.007458		-0.008143	0.002847	-0.049603		0.004153	0.003773	0.011939		-0.004543	0.018013	-0.002752		0.000264	-0.022883	-0.005543		0.013876	-0.009795	0.004064		0.001442	0.001668	-0.00956		0.015546	-0.007586	0.015726
10.0636		0.001349	0.010907	-0.007766		0.017171	-0.00337	0.010551		0.004691	0.000217	-0.019278		0.007288	0.00665	0.018227		-0.002808	0.026688	-0.010697		0.009773	0.024301	0.011354		0.011006	0.006209	0.020355		0.013548	-0.005334	-0.022733
15.0812		0.012057	-0.037543	0.006633		-0.00705	0.000452	-0.015985		-0.005083	0.016161	0.026562		-0.001848	0.022815	0.012258		0.039962	0.005026	0.028081		-0.018781	0.021399	-0.020529		-0.018816	-0.018344	0.010963		0.007551	0.010147	0.000756
20.0476		0.026085	0.018259	-0.000945		-0.007181	-0.005282	0.006988		0.005598	0.002314	0.00603		-0.031109	0.015321	-0.001888		0.032035	-0.041758	-3e-06		-0.006223	0.036789	0.007039		-0.013616	-0.04623	-0.005398		-0.017008	0.031094	0.020558
25.0652		0.027143	0.007687	0.023022		0.010646	-0.008767	-0.005667		0.010809	0.002208	0.030844		0.006557	-0.01865	0.023313		-0.012735	-0.019415	0.021831		0.008722	0.005876	-0.00969		0.012393	-0.028377	-0.002705		0.00598	0.029172	0.025575
30.0828		-0.052735	-0.115134	-0.093585		-0.064294	-0.086397	-0.107129		0.0083	-0.078163	-0.00016		0.002288	-0.126616	-0.086473		0.000546	-0.174572	-0.201018		-0.030324	-0.138363	-0.100383		-0.076501	-0.137976	-0.116072		-0.099274	-0.095212	-0.094072
35.0492		0.139946	0.086561	0.069425		0.252309	0.19549	0.294269		0.327253	0.406727	0.3512		0.290518	0.163154	0.23065		0.245739	0.260642	0.323127		0.158749	0.198822	0.334551		0.094941	0.118313	0.155518		0.086634	0.11563	0.113567
40.0668		0.095464	0.041081	0.074151		0.588726	0.341991	0.57019		0.817912	1.06283	0.894412		0.453278	0.449788	0.581238		0.402771	0.569064	0.76154		0.219772	0.354057	0.74076		0.079341	0.003321	0.09166		0.021496	0.061215	0.072336
45.0844		0.101878	0.035388	0.054689		0.955218	0.559888	0.88973		1.2747	1.58211	1.28699		0.788841	0.678451	0.999408		0.694633	0.886244	1.13499		0.437668	0.505277	1.10258		0.155016	0.076185	0.216443		0.029913	0.070602	0.04507
50.0508		0.112635	0.051019	0.063953		1.26928	0.68654	1.16589		1.57893	1.84488	1.68561		1.09188	0.888354	1.31163		0.977104	1.1925	1.31804		0.568969	0.775405	1.43538		0.153074	0.084153	0.280142		0.008211	0.091916	0.065934
55.0684		0.117095	0.067955	0.084419		1.41229	0.913468	1.33112		1.85262	2.17712	1.965		1.27401	1.11697	1.51135		1.21064	1.45334	1.58804		0.709619	0.909352	1.53441		0.154815	0.117857	0.381276		0.039897	0.08726	0.062806
60.086		0.115831	0.102757	0.091778		1.63669	0.931874	1.66512		2.0635	2.28618	2.03898		1.50735	1.2095	1.75981		1.37316	1.61582	1.67771		0.866012	1.20257	1.95812		0.257795	0.166473	0.417863		0.026375	0.065239	0.080455
65.0524		0.112903	0.108813	0.106805		1.88313	1.07765	1.78743		2.31618	2.56408	2.34075		1.62861	1.39392	1.92785		1.58158	1.60729	2.06637		0.935191	1.24806	1.92148		0.279377	0.153913	0.498413		0.039525	0.066965	0.068034
70.07		0.147396	0.085075	0.103626		2.03555	1.08094	1.88271		2.40763	2.73321	2.50897		1.79363	1.45876	2.08013		1.66176	1.79877	2.01377		1.14823	1.34926	2.05439		0.321444	0.25114	0.580775		0.046927	0.085854	0.062754
75.0364		0.141419	0.099381	0.145818		2.12695	1.19358	1.86406		2.5364	2.78622	2.669		1.96677	1.55575	2.28433		1.74223	1.92207	2.04975		1.22261	1.41837	2.12627		0.3579	0.235353	0.662762		0.021961	0.096604	0.053081
80.1052		0.138108	0.087882	0.117644		2.21044	1.21518	1.88685		2.59256	2.70196	2.61827		1.96108	1.62769	2.49485		1.95329	1.96888	2.26465		1.28427	1.45663	2.05991		0.420622	0.327749	0.725689		0.051529	0.060622	0.096041
85.0716		0.177999	0.086691	0.128647		2.29641	1.31039	1.95939		2.55355	2.75692	2.70061		2.05136	1.632	2.33756		1.9261	2.07236	2.15817		1.31873	1.56053	2.31515		0.414547	0.301622	0.757703		0.030729	0.072781	0.069804
90.0892		0.187243	0.082151	0.112445		2.36946	1.2646	2.07532		2.63304	2.74309	2.72001		2.22129	1.72606	2.4309		2.18751	1.98838	2.29059		1.39948	1.62704	2.36021		0.464622	0.378743	0.781		0.066675	0.057241	0.086723
95.1068		0.149119	0.124749	0.160317		2.3422	1.32076	2.12479		2.70522	2.82618	2.77828		2.18193	1.77214	2.52682		2.09127	2.01772	2.32248		1.46578	1.49638	2.28242		0.501326	0.311187	0.793906		0.044258	0.082757	0.104693
100.073		0.183463	0.099964	0.109935		2.4554	1.2978	2.05494		2.56792	2.5966	2.8378		2.1732	1.87113	2.53784		2.15986	2.0233	2.1754		1.47022	1.66946	2.24665		0.503037	0.290041	0.866311		0.044997	0.106663	0.08044
105.091		0.139849	0.112523	0.127921		2.485	1.33117	2.25329		2.6818	2.68135	2.74095		2.30787	1.76682	2.42399		2.13902	2.18721	2.20958		1.47488	1.63555	2.25512		0.492903	0.355789	0.893198		0.076049	0.152927	0.105717
110.057		0.14358	0.096841	0.133133		2.3686	1.30179	2.15559		2.55437	2.69525	2.7452		2.2313	1.82628	2.52149		2.21822	2.16283	2.32747		1.57154	1.65495	2.25535		0.521987	0.315243	0.901893		0.03425	0.110482	0.113715
115.075		0.16612	0.103586	0.139075		2.46321	1.30528	2.10914		2.60565	2.68387	2.71091		2.12344	1.85213	2.35794		2.01817	2.12778	2.2511		1.59728	1.70265	2.07601		0.600551	0.295917	0.836724		0.075331	0.106606	0.131533
120.092		0.146375	0.102674	0.145926		2.35795	1.26052	2.18802		2.53376	2.55644	2.64664		2.31827	1.78675	2.40511		2.21068	2.05327	2.1527		1.56692	1.77894	2.15458		0.608707	0.357102	0.871216		0.046829	0.112306	0.112283
125.11		0.172982	0.089708	0.124047		2.39527	1.24633	2.09905		2.47043	2.4439	2.72621		2.25148	1.87368	2.42403		2.08259	2.06342	2.22243		1.58794	1.63259	2.09937		0.58792	0.34217	0.867167		0.073967	0.118063	0.093109
130.076		0.161536	0.091195	0.141597		2.3516	1.26632	1.9876		2.36987	2.50805	2.66727		2.19416	1.90554	2.31553		2.06778	2.06863	2.17675		1.57869	1.56032	1.96853		0.675109	0.357312	0.904418		0.086954	0.112493	0.125778
135.094		0.129378	0.099196	0.155781		2.30098	1.28004	1.9402		2.41203	2.36514	2.49721		2.19292	1.79175	2.29773		2.07066	1.92873	2.16414		1.55545	1.62011	1.91839		0.641605	0.285158	0.86539		0.052699	0.13737	0.129661
140.06		0.143769	0.124521	0.133989		2.23	1.2521	1.92658		2.35062	2.41979	2.39376		2.1354	1.69877	2.36467		2.03782	1.89351	2.05368		1.54744	1.55604	1.93257		0.638539	0.358289	0.844164		0.098603	0.157325	0.121224
145.078		0.178435	0.134653	0.127702		2.15778	1.17277	1.92103		2.32498	2.25173	2.57623		2.11179	1.77018	2.23846		1.9591	1.83172	1.98385		1.45073	1.48529	1.90936		0.644109	0.326299	0.892883		0.109121	0.13133	0.122164
150.096		0.16203	0.081298	0.110284		2.11444	1.19389	1.95881		2.19921	2.18705	2.44274		2.10732	1.72243	2.40154		2.03126	1.815	2.04492		1.4703	1.3892	1.78578		0.650068	0.298237	0.785785		0.079421	0.153063	0.097999
155.062		0.151696	0.103061	0.136484		2.13231	1.20566	1.86105		2.26829	2.25411	2.29131		2.00352	1.7602	2.21538		2.00823	1.75084	2.06743		1.53232	1.46992	1.83152		0.673334	0.301423	0.813382		0.083268	0.120531	0.12544
160.08		0.121112	0.112156	0.119327		2.19117	1.16058	1.9822		2.09575	2.21605	2.27689		1.96726	1.63124	2.29285		1.88776	1.86296	1.91592		1.36952	1.3959	1.80347		0.690564	0.305991	0.776262		0.075982	0.157357	0.122925
165.097		0.14297	0.075717	0.138742		2.02204	1.14739	1.79571		2.15187	2.16779	2.28767		1.99549	1.74277	2.11142		1.9485	1.71606	1.84627		1.47402	1.33461	1.70772		0.640393	0.283441	0.846807		0.092324	0.094998	0.113039
170.115		0.144606	0.114637	0.108014		1.97722	1.13789	1.84847		2.20891	2.09646	2.2004		1.89575	1.63455	2.13541		1.87883	1.66977	1.82734		1.39748	1.35906	1.62778		0.697559	0.290768	0.750594		0.075321	0.111656	0.128658
175.081		0.156529	0.084955	0.126633		2.06698	1.12861	1.73085		1.97737	2.08221	2.20011		1.86621	1.65373	2.05116		1.88818	1.66713	1.7872		1.31721	1.2742	1.64416		0.682771	0.234187	0.72546		0.088859	0.137382	0.129164
180.099		0.150588	0.111682	0.138547		1.91327	1.07753	1.86268		2.03793	1.96469	2.14546		1.91935	1.60105	2.15041		1.81445	1.66169	1.75314		1.26141	1.2849	1.65558		0.691323	0.279402	0.759613		0.099591	0.163781	0.142668
185.065		0.144504	0.060981	0.143947		1.86221	1.0999	1.76759		1.97712	2.10399	2.13849		1.78043	1.46467	1.97739		1.80079	1.5577	1.70884		1.29731	1.2469	1.56071		0.632064	0.245398	0.787256		0.104926	0.122628	0.155649
190.083		0.155971	0.094221	0.150231		1.90926	1.07624	1.69706		1.99193	1.95672	2.25138		1.83066	1.59407	1.98293		1.74495	1.6651	1.66476		1.26009	1.3034	1.64792		0.6976	0.222356	0.755029		0.101137	0.125214	0.132451
195.1		0.13129	0.08056	0.098067		1.9197	1.05657	1.6879		1.8642	1.91865	1.96911		1.81358	1.53777	1.95598		1.87712	1.51978	1.74198		1.23485	1.23799	1.47443		0.655084	0.239899	0.752896		0.108038	0.131988	0.149199
Plate B
TIME		DMSO	DMSO	DMSO		TG	TG	TG		0.001 μM	0.001 μM	0.001 μM		0.01 μM	0.01 μM	0.01 μM		0.1 μM	0.1 μM	0.1 μM		0.5 μM	0.5 μM	0.5 μM		1 μM	1 μM	1 μM		10 μM	10 μM	10 μM
0.755		-0.001329	-0.003337	0.018693		0.01031	-0.00905	-0.000304		-0.004598	0.000935	-0.02382		-0.001648	-0.023049	0.015699		-0.019536	-0.020892	0.000577		-0.016734	-0.021466	-0.008949		0.00962	-0.002599	0.00628		-0.027486	0.000862	-0.013965
5.107		-0.007558	-0.004985	-0.003904		-0.006018	0.007409	0.019385		0.009862	-0.013164	0.008532		0.00142	0.012712	-0.017188		0.003076	0.000499	-0.003989		-0.002852	-0.000664	0.005858		-0.00881	0.021583	0.002232		0.020169	0.00735	-0.005216
10.1246		0.008887	0.008323	-0.014789		-0.004292	0.001641	-0.019081		-0.005263	0.012229	0.015287		0.000229	0.010337	0.001489		0.01646	0.020394	0.003412		0.019586	0.022129	0.003091		-0.00081	-0.018984	-0.008512		0.007317	-0.008213	0.01918
15.091		0.004539	-0.028926	0.040356		0.011223	0.016174	-0.013609		-0.029255	0.001504	-0.005995		0.031391	0.033462	0.005082		-0.023443	-0.004401	0.017961		0.009179	0.00891	0.011152		0.006053	-0.004337	-0.012979		0.04384	-0.01818	0.020047
20.1086		-0.022937	-0.012303	0.007763		0.002476	0.004077	0.001364		0.012006	0.009442	0.012848		0.006169	-0.021533	-0.046115		0.000743	0.000436	-0.00814		-0.005461	-0.019556	-0.002265		0.052276	0.037698	0.007403		-0.004552	0.016173	0.015256
25.1262		0.024623	-0.025439	0.031163		-0.002933	-0.015258	0.01132		-0.016282	-0.000467	-0.01505		-0.011199	0.011991	0.011226		0.005773	0.030936	0.010218		0.009429	0.03969	-0.008154		0.00148	0.036967	-0.00216		-0.007232	-0.013289	0.022305
30.1438		-0.081286	-0.067331	-0.06566		-0.072227	-0.047354	-0.069301		0.005039	-0.034385	-0.1349		0.001974	-0.132911	-0.138409		-0.03859	-0.111029	-0.109344		-0.053972	-0.111989	-0.069131		-0.095021	-0.129017	-0.119969		-0.067209	-0.052717	-0.10181
35.1102		0.066159	0.087633	0.057567		0.27281	0.262556	0.296556		0.229757	0.207874	0.163807		0.301882	0.267039	0.277901		0.224967	0.224234	0.212563		0.147726	0.209397	0.127648		0.112452	0.162035	0.144272		0.064358	0.105543	0.089251
40.1278		0.070658	0.053618	0.064268		0.648731	0.634893	0.669291		0.565489	0.620326	0.465101		0.62139	0.745674	0.673486		0.431392	0.519877	0.584992		0.296181	0.353523	0.308294		0.105441	0.097221	0.059904		0.040633	0.002671	0.065409
45.1454		0.08836	0.075558	0.095815		1.08612	0.991118	0.995619		0.921456	0.965463	0.861413		1.03332	1.07978	0.998927		0.689717	0.801174	0.924433		0.561725	0.656146	0.419783		0.154581	0.153616	0.118624		0.014174	0.005483	0.046832
50.1118		0.10816	0.070485	0.077696		1.33264	1.3177	1.34729		1.16079	1.23848	1.14673		1.34901	1.32077	1.24324		0.91004	1.04896	1.18328		0.76312	0.897183	0.608985		0.26487	0.202729	0.151702		0.052162	0.026153	0.050113
55.1294		0.070713	0.085526	0.082865		1.63501	1.48649	1.62741		1.41735	1.44429	1.29732		1.61446	1.54656	1.40859		1.09877	1.2075	1.406		0.947487	0.981632	0.77335		0.291312	0.259371	0.169045		0.056825	0.06129	0.051472
60.0958		0.07423	0.076047	0.091191		1.81351	1.7368	1.78164		1.5382	1.58932	1.47535		1.78899	1.75175	1.62036		1.17537	1.3351	1.66883		1.07851	1.14482	0.873235		0.376005	0.327063	0.200847		0.066732	0.069969	0.064526
65.1134		0.096149	0.115798	0.135788		1.96454	1.91407	2.03977		1.77693	1.82024	1.66136		2.02266	1.76438	1.75341		1.36776	1.43114	1.82263		1.20413	1.22532	1.00164		0.424594	0.349689	0.245761		0.068377	0.020567	0.030983
70.131		0.113963	0.12772	0.103193		2.27525	1.94682	2.14542		1.91505	1.99486	1.8238		2.15277	2.00182	1.74334		1.3849	1.49727	1.98457		1.32848	1.34718	1.026		0.489653	0.366439	0.287619		0.060018	0.060371	0.066289
75.1486		0.125062	0.099962	0.114921		2.28945	2.13571	2.2182		2.02827	2.07099	1.83874		2.34236	2.03652	1.90225		1.51913	1.56954	2.02534		1.35042	1.42027	1.20513		0.572146	0.475023	0.296615		0.070573	0.067805	0.070555
80.115		0.116446	0.091028	0.123269		2.35026	2.32068	2.3755		2.19004	2.1266	1.98935		2.28757	2.20326	1.90508		1.56899	1.61039	2.10281		1.43315	1.56312	1.16714		0.569754	0.498392	0.339836		0.075415	0.076899	0.068181
85.1326		0.133081	0.125471	0.146925		2.44734	2.29921	2.38626		2.18328	2.1397	2.09771		2.38458	2.22032	2.0236		1.63991	1.62629	2.3786		1.51841	1.49992	1.2572		0.639049	0.506284	0.390416		0.074817	0.051127	0.072723
90.099		0.102461	0.140346	0.146615		2.45913	2.34924	2.37771		2.26838	2.27599	2.05929		2.49064	2.27948	2.1177		1.72973	1.59583	2.19684		1.52079	1.60379	1.32815		0.692888	0.548762	0.411846		0.08893	0.059988	0.070326
95.1166		0.120909	0.117758	0.163202		2.49344	2.50698	2.42602		2.29174	2.31826	2.12047		2.50183	2.32342	2.11267		1.66176	1.62665	2.31641		1.52656	1.65559	1.29074		0.720951	0.63095	0.431848		0.105862	0.037771	0.073366
100.134		0.115198	0.113937	0.16285		2.51256	2.3161	2.49127		2.39821	2.33215	2.18107		2.52528	2.26299	2.10152		1.6852	1.74734	2.21941		1.55934	1.68978	1.32986		0.769269	0.616308	0.443299		0.085526	0.110602	0.078868
105.101		0.105272	0.14359	0.157529		2.45213	2.37642	2.54311		2.35724	2.40929	2.18648		2.43274	2.22683	2.09224		1.63796	1.5979	2.27224		1.55347	1.63792	1.35161		0.84151	0.694715	0.468303		0.084307	0.04969	0.067005
110.118		0.111161	0.125532	0.160645		2.44918	2.40988	2.50997		2.30217	2.34201	2.15605		2.40895	2.25313	2.094		1.66716	1.6014	2.30317		1.56244	1.5731	1.36986		0.781945	0.681018	0.497227		0.067834	0.105729	0.073061
115.136		0.101528	0.125052	0.112016		2.43729	2.36378	2.4969		2.35265	2.43865	2.23742		2.41707	2.30358	2.03681		1.53624	1.65102	2.35569		1.59738	1.64034	1.3641		0.798719	0.688131	0.53292		0.107704	0.057156	0.104542
120.153		0.14568	0.122929	0.173054		2.39249	2.39021	2.52559		2.40735	2.40065	2.20219		2.42132	2.17388	2.01958		1.70529	1.53323	2.27731		1.56901	1.61204	1.28217		0.811413	0.675015	0.534001		0.083154	0.115897	0.077708
125.12		0.148275	0.127988	0.129556		2.47464	2.34165	2.39582		2.26073	2.35812	2.21714		2.35742	2.18607	2.12174		1.60991	1.48407	2.2516		1.47627	1.59847	1.27637		0.846241	0.742343	0.57585		0.093287	0.078129	0.139409
130.137		0.116075	0.13379	0.111408		2.33657	2.40224	2.43061		2.12666	2.33053	2.17615		2.37388	2.12254	1.93037		1.58746	1.52599	2.15673		1.49985	1.64785	1.26112		0.803597	0.697933	0.568696		0.109576	0.08318	0.119019
135.104		0.103098	0.127599	0.117113		2.33365	2.20203	2.41095		2.22547	2.37608	2.17561		2.36437	2.16939	1.97769		1.5557	1.52979	2.23843		1.43532	1.51404	1.271		0.836622	0.770684	0.566637		0.105138	0.0893	0.136242
140.121		0.115157	0.141019	0.166451		2.13023	2.36333	2.33903		2.27536	2.22967	1.96385		2.30366	2.10366	1.90001		1.53473	1.48233	2.07617		1.41517	1.58081	1.20294		0.881729	0.748631	0.56332		0.085125	0.086784	0.133619
145.139		0.114221	0.109377	0.159972		2.21744	2.10785	2.23435		2.28065	2.20327	2.05889		2.26198	2.04966	1.85487		1.57453	1.47576	2.13551		1.3812	1.53975	1.19561		0.855819	0.730086	0.605874		0.113906	0.1037	0.104734
150.105		0.121444	0.173886	0.165543		2.24249	2.16992	2.2403		2.19241	2.15551	2.0153		2.29258	2.07671	1.82217		1.49937	1.47247	2.03511		1.31289	1.43361	1.14478		0.88259	0.733401	0.634816		0.146001	0.104071	0.114809
155.123		0.115151	0.127845	0.110907		2.07145	2.0604	2.18278		2.09424	2.13622	2.0525		2.15404	2.07963	1.81786		1.46999	1.36597	2.05513		1.39591	1.47669	1.17785		0.885908	0.769591	0.567671		0.119176	0.121708	0.103119
160.089		0.12316	0.135586	0.135701		2.12105	2.0874	2.06944		2.12976	2.07984	1.98957		2.11528	1.98378	1.8787		1.46158	1.36645	1.98252		1.26083	1.40103	1.09563		0.873562	0.728326	0.579709		0.10107	0.097619	0.139042
165.107		0.113026	0.102007	0.117794		1.99961	2.05098	2.1066		2.09765	2.14613	1.9853		2.03998	1.98851	1.7359		1.44417	1.34921	2.00648		1.24324	1.33807	1.04786		0.867881	0.781683	0.668057		0.127776	0.125881	0.137869
170.125		0.130193	0.099572	0.112602		2.14971	2.00136	2.02575		1.98493	2.07892	1.88676		2.08524	1.95108	1.79607		1.43813	1.32949	1.98124		1.22487	1.40694	1.09781		0.8365	0.772735	0.654216		0.142866	0.09414	0.131065
175.142		0.116685	0.113307	0.155547		1.97757	1.95615	2.12469		2.06759	2.05438	1.88666		2.06493	1.98333	1.691		1.36804	1.33278	1.94226		1.24404	1.33631	1.01613		0.864905	0.716218	0.661454		0.13346	0.127928	0.144038
180.109		0.115116	0.123179	0.126455		1.87272	1.92236	2.01154		2.04314	2.03606	1.84436		1.98801	1.90658	1.61893		1.3704	1.32592	1.91337		1.15633	1.39117	1.0798		0.836673	0.735156	0.697352		0.141404	0.083451	0.135368
185.126		0.097323	0.115395	0.149744		1.87159	1.88617	1.96165		1.95736	2.00141	1.7958		2.00498	1.80613	1.55674		1.3451	1.30422	1.86191		1.14702	1.29317	1.01469		0.799038	0.691556	0.661681		0.131005	0.133363	0.159294
190.144		0.140142	0.115895	0.121341		1.90737	1.79535	1.97124		1.87608	1.96168	1.86873		1.96849	1.78528	1.60789		1.31674	1.27291	1.83794		1.11601	1.27401	0.987085		0.845756	0.73947	0.614873		0.152324	0.144595	0.160483
195.11		0.148041	0.122152	0.141875		1.83211	1.83324	1.97036		1.88466	1.92469	1.73813		1.94196	1.78503	1.63649		1.29244	1.2803	1.75359		1.05382	1.24061	0.9016		0.824779	0.652987	0.618481		0.125754	0.09939	0.142311
Plate C
TIME		DMSO	DMSO	DMSO		TG	TG	TG		0.001 μM	0.001 μM	0.001 μM		0.01 μM	0.01 μM	0.01 μM		0.1 μM	0.1 μM	0.1 μM		0.5 μM	0.5 μM	0.5 μM		1 μM	1 μM	1 μM		10 μM	10 μM	10 μM
0.7574		-0.003403	-0.004879	0.013171		-0.003124	0.003415	-0.009669		-0.00702	0.004506	-0.00647		0.005914	0.031628	-0.005887		-0.010668	0.00055	-0.008939		-0.005741	-0.00781	0.001112		-0.006602	0.003759	-0.016157		-0.012691	-0.014123	0.018682
5.1094		0.001124	0.006287	-0.011421		0.004843	0.017854	-0.019928		0.015761	-0.007307	-0.015833		-0.011579	-0.014418	-0.001385		-0.003333	0.001973	-0.012604		0.00925	0.00075	-0.011236		-0.00576	0.003536	0.020315		0.006356	-0.003822	-0.006543
10.127		0.002279	-0.001408	-0.00175		-0.001719	-0.021269	0.029597		-0.008741	0.002801	0.022303		0.005665	-0.01721	0.007272		0.014001	-0.002523	0.021543		-0.003509	0.00706	0.010124		0.012362	-0.007295	-0.004158		0.006334	0.017945	-0.012138
15.0934		-0.008583	-0.001616	0.013888		-0.006084	-0.022791	0.019904		0.008936	0.04914	-0.013565		-0.024917	0.004043	0.017539		0.009826	0.003072	0.021651		0.003828	0.013572	0.019717		-0.01641	0.008757	0.003995		0.015018	-0.005105	0.004911
20.111		-0.012182	0.018159	-0.008635		-0.007159	-0.042655	0.000559		0.002063	0.017443	0.008173		-0.003044	0.004295	0.001299		-0.003639	-0.001089	-0.01017		-0.007649	0.029406	0.001501		0.010573	0.004105	-0.013675		0.019048	-0.012097	0.022544
25.1286		-0.017328	-0.026608	-0.035666		-0.013303	0.004657	0.0123		0.048056	0.010412	0.001784		-0.02095	-0.02722	-0.026892		0.019384	0.032196	-0.003894		0.03582	0.004578	0.020243		-0.006035	0.009563	0.022894		-0.022482	0.005927	-0.008131
30.095		-0.079146	-0.068705	-0.076664		-0.051025	-0.107741	-0.057297		0.013618	-0.086139	-0.108522		-0.010081	-0.06727	-0.084567		0.00307	-0.15169	-0.149502		-0.073142	-0.086	-0.108192		-0.089845	-0.099315	-0.056141		-0.076004	-0.062422	-0.066678
35.1126		0.110648	0.064865	0.073952		0.251597	0.321449	0.191921		0.394607	0.22746	0.231081		0.294859	0.146777	0.147958		0.312981	0.202466	0.186618		0.230225	0.169897	0.121572		0.07185	0.073404	0.080661		0.060908	0.05804	0.087883
40.1302		0.064498	0.06294	0.061409		0.615735	0.708436	0.529711		0.840545	0.598131	0.611144		0.687144	0.40598	0.39531		0.617673	0.590122	0.426985		0.462761	0.329935	0.307453		0.085119	0.123445	0.074333		0.010786	0.025999	0.04216
45.1478		0.067571	0.090177	0.093401		1.03398	1.08386	0.924052		1.3703	0.954529	0.96287		1.03449	0.725621	0.635804		0.979051	0.877918	0.651774		0.820858	0.519093	0.488024		0.182466	0.167764	0.13851		0.035323	0.029574	0.046485
50.1142		0.120513	0.110392	0.078086		1.3077	1.3846	1.30043		1.55418	1.26857	1.3431		1.36464	0.912756	0.941042		1.28562	1.28136	0.922871		1.0978	0.77816	0.689635		0.271714	0.208733	0.160812		0.027407	0.031087	0.049305
55.1318		0.132794	0.114594	0.102014		1.65821	1.68687	1.53369		1.78068	1.47554	1.57306		1.5658	1.15824	1.11845		1.63741	1.48788	1.08683		1.37401	0.930796	0.902293		0.316139	0.315771	0.211023		0.043658	0.062481	0.08143
60.0982		0.128655	0.128816	0.091805		1.97886	1.94883	1.72202		2.13435	1.78346	1.9083		1.83905	1.36835	1.35895		1.93807	1.63297	1.31794		1.62348	1.05506	1.12943		0.362154	0.323927	0.246613		0.043335	0.043816	0.049482
65.1158		0.129125	0.126305	0.141804		2.0366	2.07115	1.89402		2.12884	1.87467	1.92247		1.95206	1.53305	1.53482		2.00394	1.92414	1.47662		1.73624	1.18885	1.15151		0.518644	0.405922	0.32645		0.069343	0.056954	0.058149
70.1334		0.124985	0.14323	0.100025		2.35384	2.1875	2.03423		2.28545	2.10209	2.13783		2.11291	1.66991	1.61764		2.12047	2.0422	1.65833		1.87995	1.31573	1.36637		0.545335	0.489676	0.309389		0.049055	0.067054	0.055606
75.0998		0.127521	0.132111	0.093126		2.34078	2.35127	2.21864		2.33178	2.18596	2.22024		2.18286	1.74926	1.74073		2.27094	2.13684	1.80441		2.0418	1.34293	1.50286		0.640502	0.571289	0.352653		0.028768	0.091292	0.10765
80.1174		0.13947	0.117348	0.107417		2.63652	2.31749	2.31577		2.38301	2.38385	2.30039		2.33334	1.87998	1.96285		2.38877	2.21729	1.84644		2.15563	1.46881	1.55631		0.707213	0.593934	0.374645		0.066965	0.073405	0.080174
85.135		0.156887	0.163868	0.129489		2.62046	2.45536	2.43979		2.43034	2.42059	2.32982		2.23211	1.99847	2.0046		2.39094	2.22073	2.0077		2.2686	1.48788	1.61889		0.773908	0.637413	0.472303		0.038241	0.07075	0.064415
90.1014		0.106639	0.141591	0.121722		2.64814	2.45194	2.36292		2.39557	2.47139	2.37982		2.25715	2.04119	2.02641		2.42057	2.24634	2.08533		2.27553	1.53671	1.70445		0.835618	0.664544	0.531382		0.077642	0.091882	0.090834
95.119		0.175623	0.144022	0.127633		2.68486	2.53638	2.5207		2.39824	2.59939	2.4603		2.30175	2.10896	2.16443		2.43476	2.3309	2.09097		2.31356	1.61608	1.74379		0.916849	0.673973	0.517211		0.110495	0.093823	0.096972
100.137		0.176875	0.130362	0.149956		2.74108	2.50805	2.64802		2.37917	2.62449	2.48452		2.4106	2.07147	2.09185		2.64763	2.30757	2.14906		2.43358	1.59476	1.77407		0.926812	0.759086	0.544964		0.118745	0.07559	0.050997
105.103		0.122957	0.144465	0.135946		2.70152	2.51813	2.62865		2.38642	2.48626	2.45099		2.33725	2.10962	2.17323		2.6387	2.40633	2.14522		2.38792	1.58642	1.78841		0.985233	0.809896	0.558816		0.110763	0.098958	0.1258
110.121		0.148776	0.16904	0.143194		2.77098	2.55715	2.59117		2.45647	2.63304	2.50836		2.38328	2.11475	2.14056		2.53251	2.40169	2.31862		2.36556	1.60353	1.88513		1.01936	0.846083	0.574753		0.084446	0.120303	0.140173
115.138		0.145764	0.160271	0.132497		2.63584	2.39717	2.47331		2.34966	2.55302	2.55069		2.2784	2.15023	2.15712		2.5031	2.39378	2.20103		2.30514	1.63538	1.83638		0.961358	0.842695	0.616847		0.114692	0.120745	0.104853
120.105		0.156374	0.135545	0.110594		2.65522	2.39935	2.52991		2.28634	2.4445	2.34177		2.35811	2.14982	2.08749		2.47306	2.37582	2.18415		2.2779	1.60485	1.85347		1.05503	0.845592	0.640023		0.099821	0.075377	0.114244
125.122		0.143879	0.137261	0.132901		2.59932	2.44875	2.51765		2.30484	2.45931	2.38733		2.29161	2.04818	2.12957		2.57113	2.27333	2.20303		2.1983	1.57815	1.82615		1.03554	0.899706	0.659588		0.091611	0.124513	0.124516
130.14		0.165459	0.183528	0.119976		2.60814	2.19423	2.48214		2.45803	2.38057	2.4464		2.24098	2.10581	2.04957		2.45404	2.22941	2.18555		2.20321	1.55396	1.85182		1.05992	0.849192	0.66877		0.109031	0.112383	0.1215
135.106		0.123561	0.162848	0.126633		2.60342	2.43699	2.31469		2.3387	2.45437	2.35444		2.22109	2.08901	2.12406		2.44033	2.231	2.18784		2.2884	1.5456	1.82053		1.14357	0.919829	0.687342		0.108252	0.1276	0.119111
140.124		0.185469	0.120276	0.153799		2.5368	2.25657	2.47813		2.17081	2.37016	2.28741		2.25181	2.01274	2.00912		2.44116	2.01872	2.1297		2.18705	1.49161	1.81127		1.1066	0.924244	0.712428		0.123129	0.12343	0.138771
145.141		0.129701	0.16701	0.114376		2.5516	2.26502	2.35311		2.31203	2.33425	2.40155		2.05634	1.96442	2.05622		2.38923	2.06934	2.15272		2.24494	1.50181	1.76296		1.13555	0.8995	0.709121		0.13044	0.12223	0.170193
150.108		0.137912	0.119237	0.15818		2.4746	2.23984	2.30669		2.19685	2.34446	2.20648		2.05417	1.93795	1.97501		2.29115	2.06747	1.98707		2.07339	1.41877	1.75405		1.07398	0.992644	0.725106		0.106963	0.116612	0.130418
155.125		0.147051	0.133066	0.105346		2.44244	2.23717	2.34674		2.17925	2.1989	2.22308		2.09374	1.95209	1.932		2.21684	2.03797	2.0514		2.01189	1.41862	1.71471		1.16055	0.914959	0.758293		0.153979	0.145224	0.126508
160.092		0.144881	0.158987	0.136999		2.35531	2.18062	2.29865		2.04901	2.19498	2.18966		2.05956	1.91119	1.95971		2.09405	1.94941	2.06736		2.01789	1.44122	1.60939		1.11552	0.982616	0.678013		0.124774	0.132527	0.181989
165.109		0.130743	0.134097	0.116626		2.38389	2.0742	2.28063		1.99973	2.25697	2.15252		1.90984	1.86358	1.84094		2.21774	1.93874	2.02088		1.96008	1.34792	1.59236		1.05754	0.920777	0.777241		0.145803	0.154824	0.114219
170.127		0.13485	0.169837	0.151477		2.34481	2.14256	2.16504		1.94687	2.17303	2.18262		2.15237	1.7792	1.95277		2.15548	1.94637	1.88261		1.96981	1.32745	1.47166		1.05085	0.93938	0.735548		0.148433	0.145394	0.144849
175.145		0.136805	0.123494	0.109562		2.26525	2.08194	2.16474		1.88375	2.13721	2.17633		1.93117	1.82812	1.8397		2.13605	1.94788	1.85588		1.92249	1.31106	1.60171		1.00834	0.898543	0.729178		0.165847	0.159989	0.130554
180.111		0.132566	0.152895	0.154286		2.26071	2.03168	2.06039		1.92024	2.0687	2.005		1.89779	1.73321	1.85879		2.05636	1.86514	1.9218		1.95212	1.20718	1.51092		0.995345	0.963021	0.70432		0.159436	0.145397	0.167214
185.129		0.125159	0.140892	0.113809		2.18199	1.95948	2.02346		1.90389	2.09452	2.07288		1.90637	1.66118	1.80284		2.01633	1.90027	1.79131		1.81351	1.23695	1.54459		1.0455	0.906133	0.755507		0.167189	0.137739	0.133158
190.146		0.134612	0.133204	0.144251		2.25366	2.00016	2.06299		1.80969	2.10708	2.01737		1.83411	1.71887	1.77858		1.97144	1.73148	1.79945		1.8755	1.22278	1.5021		1.04069	0.912764	0.720631		0.147101	0.171556	0.158114
195.113		0.14638	0.127104	0.1196		2.19609	1.93916	1.98233		1.856	2.02433	1.93642		1.84853	1.74093	1.75804		1.96814	1.77776	1.82684		1.72955	1.27105	1.51202		1.03697	0.909402	0.706313		0.180616	0.154179	0.155686

## Sheet: GSK5503A
Plate A
TIME		DMSO	DMSO	DMSO		TG	TG	TG		0.0001 μM	0.0001 μM	0.0010 μM		0.001 μM	0.001 μM	0.001 μM		0.01 μM	0.01 μM	0.01 μM		0.1 μM	0.1 μM	0.1 μM		1 μM	1 μM	1 μM		10 μM	10 μM	10 μM
0.7496		-0.003408	-0.0135906	0.0016801		0.015965	-0.0198789	-0.00133259		0.013054	-0.00814342	-0.00578066		0.0207718	-0.00307226	0.0067332		0.0299854	0.00572284	0.00434748		-0.012881	-0.0244588	0.000460184		-0.0194845	-0.00488761	-0.0111247		-0.0351334	-0.00818247	0.00141243
5.1296		0.0100149	-0.00937206	0.000319559		0.0222804	0.00422337	-0.0120416		-0.0137577	-0.0287391	0.0136605		0.0160653	-0.00490005	0.0168029		0.00302056	-0.00420633	-0.00991114		0.0251051	0.0139188	-0.00861945		-0.0170111	0.00877455	0.0170243		0.0162892	0.00962989	-0.0176746
10.1032		0.00691229	0.00599409	0.00680021		-0.00589416	-0.00402627	-0.00330148		-0.0209992	-0.0183161	0.00796728		-0.0205006	-0.0167537	0.00754701		-0.0164841	0.0157866	-0.00413411		-0.00430594	0.0163308	0.03593		0.0110558	0.00715839	0.00975598		0.0167128	-0.00176287	0.00671382
15.1072		-0.0126991	0.000362342	-0.0210985		0.00244996	0.0102859	0.00282062		-0.00518288	0.0096139	-0.0161738		-0.0157419	0.00909071	0.00773177		-0.0185515	-0.00899563	0.000655643		0.00931902	0.0123863	0.00853173		0.0329313	-0.0127432	-0.0193084		-0.00382014	-0.022094	-0.00575076
20.1016		0.00564864	-0.00326195	0.0154976		-0.0186997	-0.00417317	1.09028e-05		0.0243414	0.0152579	-0.00454228		-0.0094385	0.0272974	-0.0305685		0.0094945	-0.0100089	-0.02598		-0.0168669	-0.0045411	-0.00574847		-0.00891718	0.00445083	0.0115385		0.0108301	0.00595829	0.00281553
25.0952		-0.00646871	0.0198682	-0.00319894		-0.0161016	0.0135691	0.0138441		0.00254436	0.0303268	0.00486901		0.00884387	-0.011662	-0.00824639		-0.00746476	0.00170132	0.0350221		-0.000370306	-0.0136359	-0.0305539		0.00142567	-0.00275298	-0.00788569		-0.00487858	0.0164512	0.0124836
30.1		-0.110022	-0.135988	-0.0598608		-0.0902921	-0.092466	-0.0857244		-0.0801877	-0.24056	-0.0902962		-0.160369	-0.0761065	-0.0945824		-0.0671776	-0.103436	-0.112169		-0.111153	-0.0916854	-0.304059		0.0147789	-0.0566154	-0.0841892		-0.0193112	-0.044913	-0.0860749
35.0944		0.141977	0.188689	0.144508		0.222896	0.217491	0.274614		0.204659	0.256285	0.204704		0.224512	0.348091	0.328269		0.222766	0.167123	0.246294		0.281985	0.161216	0.123614		0.122273	0.0651465	0.0953746		0.0293876	0.0625003	0.0380524
40.088		0.181226	0.172148	0.175248		0.384399	0.44217	0.514328		0.44827	0.428316	0.389404		0.584312	0.614293	0.626063		0.512075	0.450729	0.519829		0.437084	0.359189	0.251292		0.1213	0.0982068	0.113886		0.0191353	0.111961	0.096357
45.1128		0.178969	0.144395	0.193284		0.53684	0.670752	0.756564		0.698123	0.719524	0.629297		0.753576	0.781436	0.867755		0.730325	0.663693	0.632047		0.5901	0.488516	0.406688		0.238628	0.191852	0.231435		0.0748461	0.15442	0.11089
50.1032		0.244918	0.238266	0.242348		0.638031	0.863804	0.929991		0.832957	0.891745	0.81903		0.923141	0.927931	1.05391		0.919363	0.858005	0.807503		0.800475	0.62393	0.532229		0.229531	0.182725	0.291578		0.0655083	0.18201	0.121572
55.1112		0.215158	0.293353	0.269087		0.716293	1.03489	1.05261		1.0236	1.00062	0.89502		1.08539	1.07202	1.30779		1.06045	0.934716	0.958348		0.846615	0.710895	0.672747		0.291095	0.191101	0.301951		0.0649486	0.209015	0.162017
60.1032		0.254304	0.304154	0.246347		0.90408	1.0279	1.16749		1.17005	1.1033	0.997489		1.11466	1.21406	1.42793		1.15857	1.02802	0.999043		0.918886	0.777043	0.708191		0.320543	0.245731	0.333462		0.0550407	0.233975	0.165219
65.0968		0.2638	0.300028	0.269737		0.898744	1.12941	1.20824		1.16049	1.12905	1.16179		1.27658	1.25404	1.5025		1.13879	1.02713	0.972723		0.932305	0.837375	0.77551		0.385876	0.286135	0.40218		0.140819	0.196811	0.205176
70.1016		0.293765	0.269763	0.287899		0.920628	1.21706	1.34099		1.26589	1.26305	1.16697		1.33319	1.29551	1.45505		1.20725	1.11212	1.0366		0.954383	0.929408	0.827534		0.339428	0.30375	0.411255		0.151884	0.200543	0.176701
75.0952		0.250389	0.30596	0.320556		0.922769	1.2779	1.2981		1.28767	1.27259	1.21366		1.30642	1.44879	1.59476		1.25265	1.21315	1.06739		1.03894	0.941805	0.88799		0.40102	0.323292	0.4222		0.119234	0.253178	0.244069
80.0992		0.267881	0.309319	0.302944		0.942422	1.15612	1.33786		1.3726	1.33732	1.18988		1.46217	1.3943	1.66185		1.18807	1.19891	1.12226		1.0897	0.978328	0.879738		0.436873	0.344474	0.458149		0.150684	0.23493	0.217688
85.0936		0.249762	0.285833	0.316647		0.91237	1.22367	1.35551		1.43642	1.30898	1.30266		1.50984	1.36966	1.68361		1.28319	1.19227	1.15097		1.01648	0.944611	0.930659		0.422565	0.323932	0.50704		0.107849	0.195754	0.194615
90.1176		0.264495	0.293763	0.319637		0.93825	1.30874	1.40308		1.2941	1.26393	1.34418		1.42406	1.42347	1.66747		1.20317	1.15442	1.08858		1.02435	0.991141	0.965048		0.447905	0.331613	0.495846		0.158255	0.260424	0.216849
95.112		0.310917	0.327614	0.314141		0.883631	1.19064	1.34344		1.3465	1.3172	1.254		1.3568	1.46872	1.68411		1.20798	1.13554	1.02891		1.03	0.956186	0.985879		0.437543	0.391249	0.55179		0.114488	0.285284	0.246229
100.106		0.285253	0.338043	0.357208		0.91706	1.23786	1.35426		1.31603	1.33095	1.29705		1.40996	1.4163	1.65855		1.22477	1.15867	1.13243		1.0696	0.980677	0.930033		0.466889	0.306119	0.539387		0.159022	0.261536	0.253054
105.1		0.244101	0.312708	0.346223		0.963769	1.18379	1.36766		1.36359	1.28598	1.32169		1.51347	1.45265	1.66862		1.19866	1.16802	1.02718		0.958828	1.04196	0.920979		0.47617	0.347888	0.534198		0.16032	0.271245	0.267129
110.117		0.309028	0.300985	0.364537		0.888938	1.125	1.34686		1.26662	1.24745	1.28826		1.43588	1.36131	1.54627		1.15001	1.17278	1.06248		0.99326	0.876131	0.966445		0.472843	0.388091	0.538282		0.210304	0.270929	0.218741
115.11		0.270272	0.289967	0.355616		0.88164	1.02674	1.29856		1.29314	1.19695	1.18946		1.34166	1.34175	1.59877		1.09966	1.06891	1.02945		0.987991	0.879154	0.991077		0.470031	0.352237	0.571908		0.171653	0.232719	0.252021
120.114		0.31931	0.32666	0.367598		0.853061	1.044	1.2907		1.29251	1.1783	1.16162		1.30558	1.40949	1.58859		1.10103	1.11349	0.983191		0.929921	0.936414	0.86642		0.453504	0.431422	0.596772		0.170948	0.272457	0.282798
125.106		0.275855	0.312557	0.345463		0.866562	1.03134	1.2375		1.19697	1.14479	1.21016		1.33484	1.24941	1.44688		1.0607	1.05522	0.885236		0.952242	0.926917	0.92683		0.485111	0.403687	0.582216		0.166985	0.279666	0.268998
130.093		0.289299	0.336105	0.397661		0.788669	0.981773	1.24817		1.18081	1.09899	1.13479		1.28733	1.22942	1.57153		0.979751	1.035	0.964613		0.930431	0.818897	0.862784		0.482288	0.345905	0.561486		0.217921	0.257383	0.247723
135.127		0.279843	0.305427	0.375111		0.742947	0.968989	1.23877		1.08533	1.0529	1.15048		1.28429	1.29276	1.3836		1.00806	1.00487	0.865401		0.892418	0.846028	0.810375		0.431315	0.336717	0.567032		0.196663	0.283163	0.245892
140.122		0.283322	0.283815	0.337523		0.761803	0.888671	1.22529		1.09347	0.998907	1.09794		1.16212	1.13912	1.47146		0.959591	0.957812	0.949408		0.943623	0.861904	0.915047		0.452264	0.350288	0.575177		0.207245	0.257962	0.24199
145.115		0.243619	0.320296	0.371158		0.798319	0.890316	1.1453		1.13651	0.944607	1.08528		1.20075	1.17652	1.37986		1.03974	0.948452	0.884152		0.860059	0.832828	0.816344		0.431808	0.387362	0.542959		0.187715	0.27898	0.245227
150.11		0.233327	0.321062	0.336071		0.74305	0.921739	1.07755		1.11075	0.955346	1.08095		1.17396	1.2146	1.44497		0.975239	0.917412	0.880285		0.850815	0.792286	0.853706		0.439315	0.34966	0.561952		0.242816	0.286551	0.261937
155.104		0.216753	0.342719	0.354912		0.737397	0.856052	1.12911		1.07997	0.989202	1.06362		1.1372	1.18411	1.3081		0.989893	0.928718	0.845631		0.776495	0.764916	0.785569		0.445492	0.339669	0.554422		0.23039	0.301081	0.254822
160.108		0.241907	0.261686	0.327411		0.692787	0.81045	1.15858		0.99661	0.938982	0.998648		1.11626	1.15688	1.31738		0.856697	0.859239	0.835748		0.780985	0.820281	0.814673		0.47545	0.330662	0.537599		0.222857	0.274852	0.253431
165.11		0.255846	0.306114	0.352536		0.663298	0.872978	1.09633		0.98661	0.957902	0.984733		1.1887	1.06887	1.26701		0.91364	0.901422	0.867358		0.770076	0.756536	0.788177		0.379376	0.361985	0.565433		0.230879	0.260827	0.241296
170.103		0.2365	0.278601	0.35518		0.673652	0.855758	1.14604		0.991677	0.951467	1.00294		1.0835	1.08073	1.21335		0.851761	0.817774	0.80665		0.789117	0.75324	0.722311		0.434145	0.368345	0.577435		0.211151	0.270167	0.247022
175.108		0.235167	0.305614	0.299419		0.633568	0.840585	1.05716		0.937359	0.933864	1.00116		1.08919	1.08531	1.20273		0.910178	0.814573	0.81544		0.814109	0.742526	0.774949		0.379206	0.326176	0.543766		0.272246	0.254698	0.229258
180.125		0.286856	0.264232	0.299228		0.609275	0.836711	1.03475		0.902303	0.872107	0.929841		1.09184	1.02931	1.2389		0.815409	0.840384	0.815494		0.710542	0.745441	0.721653		0.408737	0.325066	0.488621		0.178458	0.230658	0.251814
185.118		0.243343	0.248243	0.339874		0.631271	0.766563	1.03814		0.912947	0.807345	0.944837		1.06492	0.999128	1.14634		0.884091	0.845126	0.711491		0.67655	0.756049	0.789214		0.444813	0.326441	0.512859		0.262693	0.27373	0.261575
190.121		0.272176	0.276384	0.30802		0.646002	0.782567	1.01349		0.922206	0.831191	0.96599		1.02346	1.04614	1.18159		0.819263	0.749311	0.770885		0.71285	0.719083	0.745332		0.40219	0.303698	0.513211		0.232489	0.274255	0.2617
195.117		0.257504	0.247121	0.323451		0.643417	0.761444	1.01065		0.928214	0.786439	0.966534		1.03003	0.994381	1.1401		0.799245	0.756363	0.733225		0.684892	0.745123	0.776644		0.413748	0.33309	0.496597		0.261029	0.279312	0.267162
200.119		0.263276	0.249459	0.340483		0.599138	0.796824	0.990265		0.855396	0.816982	0.925931		1.07179	0.949693	1.11786		0.746036	0.776568	0.739887		0.685708	0.67366	0.721678		0.382764	0.304097	0.484489		0.242636	0.266104	0.228552
Plate B
TIME		DMSO	DMSO	DMSO		TG	TG	TG		0.0001 μM	0.0001 μM	0.0010 μM		0.001 μM	0.001 μM	0.001 μM		0.01 μM	0.01 μM	0.01 μM		0.1 μM	0.1 μM	0.1 μM		1 μM	1 μM	1 μM		10 μM	10 μM	10 μM
0.7466		-0.0152543	0.0233098	-0.00308056		0.0115702	-0.010204	0.00946725		0.0149908	0.0100389	-0.0241527		-0.00283347	-0.00310319	-0.011176		0.0233893	-0.0065024	-0.0379048		0.00103617	-0.0206845	0.00127891		-0.0144847	-0.0222649	-0.0178429		-0.0162737	-0.0100431	0.0271253
5.1074		0.0266462	0.020886	-0.0217727		-0.0221204	-0.0190332	0.00482749		0.011247	-0.0125476	-0.00741806		0.000393067	0.0275297	-0.00988498		-0.0159605	0.0104344	0.0171516		-0.000204572	0.02076	0.00201308		0.0164465	0.0128456	-0.0036809		-0.0222609	0.0043118	-0.000790066
10.1026		-0.00137091	-0.00589533	-0.0271193		0.0100682	0.00605097	-0.0145296		-0.0106004	0.0115405	0.0159566		-0.00781134	-0.00629722	-0.00605263		0.0174646	-0.0155566	0.00229211		0.0429448	-0.00313284	-0.001063		-0.00901528	0.00769968	-0.00855871		0.00515951	-0.00808366	0.00455857
15.1082		-0.0123117	0.00531831	0.0389801		0.00234074	0.0130907	0.0037996		-0.0309569	0.00832402	-0.00225937		-0.0286858	0.00953344	0.0146789		-0.013242	0.00779001	0.0405224		-0.00200353	-0.0175304	0.0304225		0.0162818	-0.00266033	-0.00192266		0.00254496	-0.00446813	0.000278075
20.1042		-0.0056845	-0.00524159	0.0164972		-0.0164989	0.0126858	-0.00249212		0.00535198	0.0122685	0.0339782		0.010832	-0.0193537	0.00171899		0.0165226	0.0140541	-0.00160785		-0.0329347	0.0200383	-0.0198756		-0.000344883	0.0209249	-0.0123805		0.0257259	0.00823464	-0.0208885
25.0994		0.00797515	-0.0383772	-0.00350466		0.0146401	-0.00259029	-0.00107263		0.00996749	-0.0296244	-0.0161047		0.0281055	-0.00830896	0.0107157		-0.028174	-0.0102196	-0.0204534		-0.00883824	0.000549379	-0.0127759		-0.0088834	-0.016545	0.0443856		0.00510419	0.0100485	-0.0102834
30.0946		-0.112714	-0.151646	-0.0958604		-0.15907	-0.138614	-0.17276		-0.127391	-0.219852	-0.200818		-0.162908	-0.135808	-0.083631		-0.173188	-0.188029	-0.157271		-0.14836	-0.17608	-0.152198		-0.0157308	-0.164839	-0.118334		-0.0288186	-0.0804065	-0.045073
35.1002		0.150379	0.135531	0.166789		0.270307	0.30033	0.268335		0.306938	0.12461	0.385537		0.321701	0.227689	0.268563		0.285149	0.257269	0.351391		0.177265	0.139105	0.116974		0.0263743	0.0366092	0.0360069		0.0588298	0.0127406	0.0423556
40.0954		0.145625	0.155996	0.156636		0.359747	0.450725	0.380614		0.601919	0.281016	0.556756		0.524053	0.25054	0.437543		0.467776	0.399194	0.512725		0.198542	0.323667	0.294663		0.0993275	0.18341	0.0888213		0.118727	0.0918917	0.071786
45.0914		0.188502	0.18737	0.195114		0.586674	0.632956	0.594469		0.82744	0.371028	0.828312		0.764077	0.411757	0.643395		0.719256	0.615601	0.767332		0.305076	0.536264	0.424381		0.168404	0.275187	0.129883		0.152319	0.0978258	0.0837143
50.0866		0.203518	0.225261	0.237498		0.754561	0.870571	0.677425		0.997819	0.370241	0.957348		0.843657	0.532421	0.783349		0.940931	0.778653	1.00576		0.346081	0.679358	0.581571		0.161895	0.287741	0.161639		0.193505	0.111214	0.131341
55.109		0.233831	0.220987	0.205958		0.813838	0.976944	0.845136		1.18361	0.413332	1.03067		1.01435	0.614361	0.884019		1.05363	0.864446	1.12774		0.400511	0.885673	0.71453		0.195241	0.358947	0.222927		0.252387	0.128259	0.0964136
60.1074		0.23435	0.214058	0.247868		0.933472	0.977608	0.968875		1.20703	0.456127	1.16204		1.11903	0.669399	0.929977		1.15976	0.909133	1.13521		0.403771	0.913822	0.741112		0.239583	0.374221	0.231713		0.284495	0.153545	0.135725
65.1026		0.231576	0.222057	0.261055		1.01055	1.21894	1.10661		1.43736	0.452814	1.27413		1.21011	0.714261	0.981322		1.16575	0.938327	1.32571		0.393371	0.888364	0.809247		0.274544	0.4197	0.30052		0.259103	0.146266	0.130155
70.0954		0.274918	0.226625	0.306641		1.07638	1.31326	1.067		1.39228	0.445488	1.30515		1.14549	0.723743	1.04533		1.21505	1.01011	1.27878		0.388484	0.979198	0.847968		0.287344	0.49829	0.320302		0.331955	0.114183	0.136768
75.101		0.291227	0.254588	0.295453		1.16312	1.31879	1.10131		1.5012	0.451518	1.37818		1.22158	0.797316	1.05491		1.27392	1.00848	1.36317		0.415616	0.946523	0.918079		0.264869	0.51046	0.316066		0.34757	0.156795	0.192273
80.0986		0.272834	0.271423	0.288517		1.21598	1.39047	1.23019		1.51682	0.417542	1.34993		1.22043	0.800987	1.04058		1.29186	1.12763	1.41911		0.39261	1.01925	0.929726		0.315893	0.552049	0.362413		0.338944	0.153657	0.178297
85.0946		0.291967	0.249881	0.337385		1.16911	1.53283	1.16476		1.54575	0.370394	1.39052		1.19753	0.84466	1.131		1.33694	1.09905	1.46549		0.394533	1.03501	0.868062		0.342624	0.517441	0.33811		0.404313	0.175288	0.196485
90.0874		0.268549	0.219314	0.32175		1.28857	1.56576	1.11448		1.57952	0.406912	1.40549		1.23603	0.800017	1.06962		1.32367	1.01902	1.42791		0.359497	1.02344	0.986159		0.331923	0.553096	0.365104		0.401665	0.16863	0.191317
95.0954		0.291265	0.206662	0.289568		1.18773	1.44467	1.20212		1.57603	0.358437	1.35406		1.24006	0.768669	1.09275		1.33184	1.05412	1.43021		0.362496	1.05798	0.987362		0.331401	0.568838	0.397719		0.404071	0.183149	0.19177
100.111		0.299859	0.193193	0.279996		1.23288	1.47146	1.13755		1.59082	0.339213	1.28614		1.15462	0.839548	1.07039		1.19826	1.04368	1.45556		0.273345	0.992134	0.924341		0.338243	0.58704	0.359231		0.428593	0.172963	0.20751
105.106		0.33159	0.189559	0.353231		1.20235	1.43959	1.05654		1.54319	0.312167	1.31171		1.15121	0.834317	1.07808		1.30581	1.00553	1.38955		0.332076	1.07369	0.964578		0.3305	0.576851	0.414732		0.416977	0.195678	0.197142
110.099		0.300377	0.196169	0.393037		1.18793	1.3545	1.1124		1.53026	0.303257	1.34468		1.16456	0.8389	1.1216		1.14548	0.915236	1.34788		0.283293	0.989872	0.964431		0.349058	0.616836	0.428815		0.398739	0.157898	0.178839
115.104		0.326126	0.168642	0.33694		1.14915	1.37968	1.10061		1.48627	0.240021	1.34498		1.10327	0.768132	1.05331		1.15674	0.952916	1.41428		0.274279	1.03224	0.895501		0.374606	0.617159	0.414676		0.461506	0.219685	0.203677
120.103		0.375577	0.165064	0.303619		1.1582	1.3068	1.12432		1.46911	0.246699	1.33899		1.08693	0.764305	1.02546		1.11112	0.97188	1.39991		0.279892	0.987907	0.912665		0.342563	0.620341	0.405532		0.468952	0.214366	0.167015
125.095		0.304942	0.151452	0.345895		1.0974	1.3271	1.05082		1.39113	0.257442	1.22583		1.092	0.751281	1.0171		1.08253	0.919652	1.39069		0.251103	0.936735	0.887695		0.355993	0.574528	0.42871		0.435787	0.182823	0.223698
130.091		0.304742	0.138341	0.305772		1.0202	1.23859	1.01612		1.4486	0.197863	1.18549		0.982699	0.73232	0.975383		1.06792	0.894558	1.2755		0.207258	0.959315	0.906149		0.352207	0.575643	0.433127		0.434082	0.209433	0.202497
135.096		0.279123	0.163564	0.343469		1.02849	1.27762	0.997439		1.39313	0.186674	1.25618		1.01253	0.720002	1.02949		1.06006	0.97826	1.26281		0.186373	0.908147	0.840286		0.34669	0.628631	0.438863		0.415255	0.273111	0.199772
140.091		0.286225	0.118905	0.356896		0.974793	1.23782	0.948141		1.41455	0.173387	1.1516		0.97352	0.728258	1.01019		1.0703	0.930802	1.21707		0.199864	0.910389	0.838205		0.360104	0.582356	0.470674		0.437044	0.187242	0.178234
145.088		0.306349	0.141844	0.3582		1.03261	1.15317	0.962301		1.34859	0.154197	1.12226		0.945699	0.663562	0.925323		1.00813	0.876083	1.24556		0.165061	0.864741	0.864547		0.344238	0.611602	0.404301		0.40116	0.216225	0.219703
150.094		0.350861	0.11336	0.299445		0.966564	1.16926	0.91367		1.32952	0.163044	1.16179		0.945589	0.674049	0.94357		0.977098	0.824593	1.21594		0.18124	0.878151	0.829144		0.364215	0.597878	0.391061		0.421807	0.212234	0.195992
155.087		0.307306	0.14744	0.356866		0.942127	1.12013	0.895829		1.33615	0.19449	1.16134		0.903032	0.685947	0.947863		0.988251	0.761924	1.15891		0.154408	0.838751	0.806051		0.328647	0.574815	0.406225		0.432798	0.20881	0.18269
160.085		0.325906	0.0722835	0.323882		0.919622	1.04214	0.873341		1.31688	0.127919	1.1346		0.977438	0.678574	0.870831		0.971842	0.822271	1.10356		0.152356	0.800081	0.859005		0.325255	0.498919	0.425222		0.408389	0.210188	0.228638
165.08		0.263848	0.0944358	0.304933		0.933654	1.05683	0.923825		1.21731	0.135031	1.08367		0.89727	0.615186	0.87828		0.895327	0.795226	1.01254		0.143542	0.818233	0.770853		0.313191	0.60048	0.460318		0.39738	0.217645	0.211657
170.103		0.328343	0.0852004	0.287311		0.874426	1.10409	0.816031		1.2059	0.11754	1.05961		0.828478	0.61608	0.940492		0.981272	0.694559	1.0671		0.113325	0.807914	0.789856		0.337456	0.574126	0.413484		0.378967	0.225658	0.188525
175.101		0.324354	0.0985134	0.326755		0.886765	1.03856	0.882795		1.1783	0.10869	1.07923		0.890687	0.672018	0.910177		0.974441	0.783194	1.0297		0.133784	0.775877	0.764182		0.297307	0.534716	0.455152		0.395511	0.21939	0.213345
180.094		0.338635	0.128332	0.274889		0.872316	1.02243	0.794924		1.29678	0.130053	1.02754		0.868154	0.625917	0.799655		0.907758	0.769205	1.09432		0.120413	0.74123	0.751522		0.307655	0.541333	0.426064		0.399346	0.230896	0.217637
185.091		0.29511	0.0942533	0.308898		0.834868	0.990101	0.887474		1.16486	0.0703909	1.0711		0.836722	0.611822	0.871154		0.876123	0.75179	1.06581		0.108401	0.78622	0.754103		0.323761	0.467773	0.430541		0.403044	0.244134	0.234998
190.097		0.318258	0.0943444	0.287596		0.838488	0.965946	0.840924		1.08473	0.101872	0.963696		0.872061	0.604966	0.879429		0.913718	0.699112	0.993697		0.103438	0.769391	0.722306		0.325147	0.50503	0.409999		0.361517	0.186137	0.194903
195.093		0.307046	0.082604	0.308303		0.817686	0.941779	0.828193		1.14886	0.0905836	0.988381		0.803216	0.597006	0.842475		0.887707	0.726358	0.954146		0.0736763	0.766831	0.70152		0.332634	0.504576	0.453255		0.381454	0.244599	0.205636
200.088		0.301371	0.0923855	0.280444		0.774079	0.981289	0.793812		1.09166	0.101641	1.01557		0.800218	0.602008	0.833733		0.902725	0.695438	0.997677		0.0985495	0.690233	0.684734		0.325036	0.490061	0.395335		0.339873	0.179248	0.217945
Plate C
TIME		DMSO	DMSO	DMSO		TG	TG	TG		0.0001 μM	0.0001 μM	0.0010 μM		0.001 μM	0.001 μM	0.001 μM		0.01 μM	0.01 μM	0.01 μM		0.1 μM	0.1 μM	0.1 μM		1 μM	1 μM	1 μM		10 μM	10 μM	10 μM
0.746		-0.00309665	0.0122519	0.0151899		0.00839777	0.0186978	0.0188844		0.00208822	0.00507367	-0.0286128		0.0102542	0.0171567	0.00484111		0.00257642	0.0074365	-0.00565642		-0.0134037	0.0091514	-0.00339973		0.00629193	-0.000253692	-0.00196897		0.00626603	0.0109687	-0.00790345
5.0956		-0.00228927	-0.0224597	0.000854314		0.0023854	-0.0129079	-0.0208316		-0.0307099	0.0184181	0.010472		-0.00661164	0.00734967	-0.0240472		0.00509885	-0.0372886	0.0149489		0.0132469	0.00309755	0.0127382		0.00905172	0.0172103	-0.000839614		0.00725907	0.0039067	-0.0305945
10.0796		-0.00276335	-0.00566764	0.00112		-0.0186401	0.00584355	-0.0153829		0.00483795	-0.0281138	0.00301714		0.00851563	-0.00433742	0.0326511		0.00479336	-0.000242741	0.020115		-0.00340572	-0.0207805	0.0193033		0.0120086	0.00509647	-0.0295213		0.00898827	-0.0189328	-0.00785277
15.074		0.0211269	0.00745083	-0.0454417		-6.93277e-05	-0.00953707	-0.0196047		0.00432584	-0.00758407	0.00459843		-0.00510059	-0.0173067	-0.031423		-0.0312373	0.0218983	-0.00827835		0.0147975	0.0277147	-0.00606882		0.00295478	-0.0127679	0.0360161		-0.0436519	-0.00141413	0.017467
20.0772		0.000300035	0.0117235	0.0220362		0.0239049	0.0133498	0.0243053		0.00945093	0.000796032	-0.00799379		-0.0148004	-0.00426795	0.00705294		0.0218954	-0.00471425	-0.0245159		-0.0184759	-0.0159868	-0.0132259		-0.0201231	-0.00859843	0.00328475		-0.00211284	0.012341	-0.00176739
25.0716		-0.0132777	-0.00329896	0.0062413		-0.0159787	-0.0154461	0.0126297		0.0100069	0.0114101	0.018519		0.00774276	0.0014057	0.0109251		-0.00312672	0.0129109	0.00338679		0.00724102	-0.00319632	-0.00934708		-0.010184	-0.00068667	-0.00697099		0.0232514	-0.00686957	0.030651
30.0652		-0.063452	-0.035924	-0.128153		-0.070976	-0.0899022	-0.126973		-0.0569691	-0.114947	-0.0946228		-0.0619527	-0.114621	-0.21447		-0.0829586	-0.0590732	-0.222012		-0.00751129	-0.0592222	-0.0659568		0.00935414	-0.0538653	-0.073112		0.00433039	-0.0564343	-0.0324294
35.09		0.0732821	0.174567	0.130443		0.238801	0.194084	0.168357		0.240537	0.167154	0.193717		0.14617	0.165704	0.230684		0.231949	0.143504	0.118974		0.149139	0.0999536	0.112295		0.0674398	0.060088	0.107731		0.0597716	0.0387721	0.00678117
40.0836		0.112451	0.1793	0.174295		0.485442	0.299568	0.356879		0.52062	0.383315	0.440319		0.322423	0.343514	0.47357		0.493057	0.382075	0.244198		0.223645	0.220027	0.29574		0.0658744	0.136088	0.123552		0.0473814	0.12455	0.0736532
45.078		0.160292	0.230283	0.213213		0.728424	0.531169	0.582346		0.869508	0.592272	0.634467		0.537143	0.546104	0.668563		0.760862	0.556738	0.396307		0.338389	0.308926	0.440063		0.104583	0.186269	0.196937		0.0775348	0.152385	0.0756759
50.0796		0.182289	0.260149	0.218446		0.830947	0.655114	0.734673		1.03645	0.787622	0.908996		0.700417	0.776271	0.80937		0.958793	0.624059	0.609941		0.448617	0.407933	0.615865		0.125004	0.231678	0.249152		0.102231	0.188621	0.111325
55.0764		0.231503	0.286693	0.280393		0.997999	0.910082	0.927316		1.14046	0.972851	1.07464		0.801247	0.840904	0.890213		1.19163	0.826007	0.68638		0.577846	0.484813	0.699806		0.156265	0.253432	0.325018		0.129681	0.177448	0.122938
60.078		0.228872	0.270885	0.270403		1.09308	0.985232	1.05047		1.31405	1.07963	1.12233		0.933764	1.05818	0.976777		1.3096	0.985395	0.757366		0.643299	0.558537	0.852598		0.163917	0.317099	0.31726		0.114968	0.260313	0.142857
65.074		0.264623	0.28205	0.287157		1.17048	1.08704	1.17704		1.42482	1.19783	1.26479		1.09155	1.1448	1.1028		1.36296	1.06756	0.877423		0.663475	0.631564	0.93775		0.195758	0.332277	0.378808		0.127539	0.243986	0.154465
70.066		0.28189	0.29344	0.304908		1.28594	1.17524	1.2131		1.54897	1.25071	1.41249		1.12259	1.18605	1.03688		1.36315	1.06329	0.914419		0.794864	0.672182	0.922784		0.230426	0.340751	0.413812		0.159054	0.24885	0.14483
75.0724		0.273966	0.337491	0.318404		1.34763	1.30851	1.30198		1.60638	1.34496	1.42467		1.20004	1.26626	1.08125		1.48651	1.11835	1.01172		0.90164	0.692734	0.980417		0.2648	0.409378	0.466459		0.184372	0.28365	0.164532
80.0844		0.310734	0.307528	0.319079		1.3745	1.34026	1.30552		1.56781	1.41206	1.48972		1.25598	1.32377	1.10215		1.57286	1.16905	0.976687		0.936151	0.881411	0.947624		0.246742	0.455338	0.460767		0.19858	0.301281	0.142216
85.0876		0.285754	0.362228	0.373294		1.37611	1.32816	1.42871		1.67829	1.48717	1.50256		1.27239	1.41993	1.08269		1.5842	1.25825	1.09801		0.924207	0.836248	1.06415		0.251145	0.439551	0.478032		0.157937	0.346216	0.161356
90.0828		0.308708	0.362717	0.387141		1.4243	1.32595	1.47563		1.68364	1.38559	1.54545		1.35519	1.37228	1.12374		1.58848	1.15727	1.08679		0.965545	0.900817	0.999806		0.298898	0.476285	0.499952		0.196348	0.315675	0.19221
95.0764		0.327684	0.370739	0.325421		1.50428	1.40122	1.4617		1.56601	1.42404	1.52248		1.32162	1.41094	1.05758		1.62237	1.15322	1.08727		1.01909	0.93282	1.0657		0.27231	0.530931	0.453519		0.20913	0.339193	0.18678
100.084		0.309443	0.412958	0.37799		1.5128	1.32928	1.47127		1.67491	1.37964	1.54274		1.33494	1.43829	1.11101		1.56419	1.07711	1.09006		1.0441	0.947726	1.06833		0.310674	0.477953	0.51064		0.212965	0.340897	0.162604
105.077		0.288477	0.364037	0.404915		1.38996	1.33347	1.46978		1.69798	1.45769	1.4789		1.31031	1.40919	1.1549		1.59473	1.01547	1.12108		0.995165	0.981215	1.06481		0.300688	0.501764	0.496975		0.233192	0.331648	0.215185
110.069		0.301177	0.385153	0.387045		1.36705	1.39621	1.30817		1.63001	1.38978	1.43119		1.33478	1.29189	1.04139		1.61358	1.0071	1.14799		0.995446	0.965497	1.09354		0.329736	0.530288	0.489108		0.218385	0.38631	0.191969
115.076		0.306124	0.427427	0.348452		1.40619	1.34556	1.39038		1.56937	1.36846	1.35233		1.27731	1.376	1.03624		1.64874	0.842631	1.07407		1.01521	0.946795	1.03243		0.334274	0.533054	0.530464		0.257895	0.352629	0.196594
120.068		0.283641	0.39055	0.315507		1.38315	1.29707	1.35118		1.58743	1.31788	1.33891		1.27004	1.30974	1.07524		1.5415	0.72059	1.03643		0.9754	0.991472	1.11372		0.310176	0.532355	0.527557		0.217677	0.360363	0.167906
125.102		0.285361	0.373417	0.368342		1.30925	1.31152	1.31738		1.51385	1.26687	1.3831		1.25775	1.33239	1.03906		1.51532	0.670835	1.05121		0.985994	0.962966	1.03293		0.342111	0.491737	0.54746		0.234822	0.387875	0.221176
130.099		0.245019	0.420318	0.37118		1.3376	1.22503	1.29474		1.45267	1.26672	1.37443		1.26037	1.2821	0.994321		1.46187	0.582944	1.08384		0.921153	0.922078	1.05031		0.3064	0.57345	0.531575		0.198795	0.398408	0.254876
135.09		0.27111	0.368421	0.371812		1.27085	1.20364	1.17532		1.52359	1.1999	1.28317		1.20538	1.23805	0.926691		1.38674	0.509612	1.04127		0.941462	0.936304	1.05068		0.301749	0.491939	0.578132		0.264913	0.40277	0.1814
140.087		0.248409	0.38864	0.352221		1.24326	1.25711	1.20851		1.46693	1.21438	1.35001		1.11551	1.27564	0.885737		1.38701	0.487128	1.07779		0.984569	0.913943	1.00267		0.307183	0.566071	0.582962		0.230734	0.381318	0.231638
145.092		0.245075	0.390331	0.370447		1.21892	1.11991	1.12698		1.4614	1.21525	1.17984		1.12155	1.15995	0.970222		1.39663	0.461229	0.962042		0.95151	0.8769	0.977168		0.315996	0.557431	0.572064		0.214242	0.381325	0.244572
150.083		0.227068	0.405942	0.369211		1.17598	1.08634	1.10603		1.33342	1.13376	1.20338		1.07933	1.13856	0.910636		1.30197	0.375941	0.924686		0.88735	0.877372	0.958321		0.312324	0.554027	0.539798		0.223694	0.391074	0.242033
155.086		0.281513	0.432521	0.38096		1.16329	1.03493	1.1263		1.38696	1.09773	1.21145		1.07291	1.06674	0.838174		1.27017	0.376152	0.92774		0.88067	0.879126	0.922509		0.331204	0.534419	0.544856		0.230608	0.431012	0.227364
160.08		0.26868	0.379386	0.343684		1.23198	1.05824	1.11675		1.37086	1.09674	1.19103		1.04179	1.11275	0.899399		1.17043	0.365624	0.938823		0.880155	0.861886	0.986359		0.299723	0.537924	0.563315		0.197779	0.393649	0.216966
165.085		0.249436	0.367921	0.361432		1.15048	1.00757	1.12305		1.34152	1.09637	1.10202		1.00961	1.10022	0.887215		1.18639	0.320029	0.928839		0.876827	0.841897	0.935172		0.328733	0.528742	0.507112		0.247025	0.375475	0.236176
170.102		0.210575	0.41738	0.371829		1.08361	0.965465	1.03756		1.33721	1.10377	1.12552		1.04424	1.07116	0.837808		1.15472	0.296696	0.958552		0.825516	0.799933	0.935143		0.329113	0.535883	0.506793		0.194762	0.402837	0.217622
175.092		0.217824	0.355566	0.347814		1.07019	0.995738	0.988031		1.23584	1.00394	1.10945		0.994677	1.06063	0.78879		1.13411	0.266903	0.803418		0.762076	0.776378	0.941147		0.282643	0.486049	0.503653		0.194438	0.392044	0.268632
180.098		0.229138	0.340371	0.341542		1.08486	0.998214	1.01526		1.22441	0.988697	1.02398		0.980646	0.993634	0.765675		1.16022	0.255074	0.836942		0.78018	0.796103	0.900936		0.284923	0.527622	0.511959		0.210613	0.369974	0.280811
185.091		0.203796	0.376005	0.354785		1.05402	0.888819	0.925927		1.25299	1.02878	1.07477		0.946348	1.04274	0.788332		1.12964	0.280462	0.851496		0.769185	0.757283	0.892565		0.284376	0.515939	0.496797		0.210148	0.371609	0.212269
190.088		0.216408	0.355604	0.301793		0.973056	0.960094	0.969358		1.14338	1.01436	1.08908		0.956531	0.965173	0.774624		1.12402	0.293007	0.853791		0.722037	0.729681	0.865781		0.299256	0.482991	0.522392		0.167925	0.35888	0.245598
195.09		0.200794	0.32985	0.31879		0.982063	0.886982	0.959977		1.1747	0.923473	1.06527		0.964433	1.03376	0.801369		1.04681	0.239904	0.810864		0.730647	0.785087	0.837793		0.293536	0.552186	0.504371		0.18912	0.396713	0.226746
200.084		0.190714	0.331763	0.362681		0.969832	0.932373	0.947026		1.06062	0.982933	1.01339		0.863569	0.956122	0.729222		1.07254	0.225721	0.815323		0.699462	0.751757	0.805604		0.283701	0.519811	0.470687		0.22439	0.387056	0.260277

## Sheet: GSK7975A
Plate A
TIME		DMSO	DMSO	DMSO		TG	TG	TG		0.0001 μM	0.0001 μM	0.0001 μM		0.001 μM	0.001 μM	0.001 μM		0.01 μM	0.01 μM	0.01 μM		0.1 μM	0.1 μM	0.1 μM		1 μM	1 μM	1 μM		10 μM	10 μM	10 μM
0.7496		-0.004262	0.002089	-0.017125		-0.01829	-0.000821	0.015152		-0.005653	-0.000637	0.006807		-0.003526	0.00036	-0.023942		-0.000601	0.008514	-0.013329		-0.004569	-0.006232	0.000382		-0.017338	-0.022103	0.007446		-0.01471	-5e-05	-0.004445
5.1144		0.009201	-0.010572	0.006324		0.021871	0.012254	-0.006394		0.004339	0.010623	-0.00804		-0.011391	-0.003701	0.013874		-0.005727	0.002783	0.020745		0.00273	-0.013042	-0.014859		0.016739	0.008397	0.010981		0.010572	0.030787	0.016661
10.1128		-0.004939	0.008482	0.0108		-0.003581	-0.011433	-0.008758		0.001314	-0.009986	0.001233		0.014917	0.003341	0.010068		0.006328	-0.011297	-0.007416		0.001839	0.019275	0.014476		0.000599	0.013706	-0.018427		0.004138	-0.030737	-0.012215
15.1112		-0.000593	-0.013666	0.008301		-0.006517	0.016451	0.021274		-0.011272	0.02342	-0.011604		-0.01751	0.00059	0.000784		-0.008858	0.012742	-0.003034		-0.02088	0.002703	0.003717		0.003422	0.003598	-0.010185		0.011802	0.013171	0.022445
20.116		0.011057	0.006445	-0.005128		0.00013	0.005411	0.011719		-0.024084	0.028622	-0.005932		0.012479	0.011753	0.000779		0.001283	0.004105	0.021498		-0.007735	-0.002146	-0.011011		-0.023413	0.002912	-0.015009		0.012953	0.016225	0.026953
25.108		-0.027439	0.021459	-0.003194		-0.020909	0.025286	-0.006773		-0.013063	0.024644	0.004939		-0.003534	0.031691	-0.005225		0.013411	0.01594	0.000364		-0.027376	0.003905	-0.027193		-0.001345	0.006259	0.007967		0.005246	-0.016636	0.014739
30.1064		0.002474	0.000399	0.003177		-0.009951	-0.009707	-0.007937		0.015508	0.028542	-0.004741		0.005348	0.005405	-0.006287		0.008838	-0.0215	-0.025322		0.003709	-0.007137	-0.021125		-0.033358	-0.010085	-0.049479		0.011032	-0.010308	0.006143
35.1048		0.028432	0.028919	0.044385		0.134769	0.205909	0.174523		0.106176	0.155305	0.095704		0.106863	0.159911	0.147459		0.173518	0.206207	0.140856		0.0571	0.127834	0.139472		0.012347	0.003721	-0.001844		0.026383	0.004193	0.044907
40.1288		0.038987	0.046551	0.074287		0.460562	0.687227	0.572565		0.343628	0.381498	0.383484		0.497505	0.468286	0.454283		0.586873	0.608646	0.455281		0.350861	0.37541	0.412286		0.046612	0.046136	0.024729		0.004967	0.018633	0.030952
45.1144		0.053917	0.038882	0.085439		0.897689	1.03262	0.903869		0.673992	0.635159	0.64454		0.853843	0.813579	0.801654		0.919209	1.03869	0.793134		0.610253	0.72065	0.750486		0.081601	0.098474	0.059494		-0.005294	0.01605	0.048061
50.1192		0.059019	0.072959	0.10173		1.28781	1.41369	1.20174		1.00678	0.875412	0.931173		1.12436	1.12506	1.17037		1.2701	1.38131	1.02991		0.890016	1.04522	0.955208		0.138203	0.157382	0.098731		0.041011	0.01927	0.039778
55.1176		0.105084	0.076182	0.114869		1.50528	1.62757	1.49957		1.25596	1.09326	1.15721		1.51493	1.41554	1.51411		1.5354	1.6652	1.25194		1.13058	1.31495	1.14606		0.226998	0.178812	0.13777		0.034443	0.037339	0.017026
60.116		0.051856	0.101236	0.136596		1.81941	1.92082	1.74032		1.50696	1.29918	1.34257		1.6753	1.66349	1.63483		1.77347	1.91278	1.48686		1.41095	1.52212	1.38992		0.280876	0.245417	0.17037		0.021918	0.032203	0.045677
65.1208		0.081163	0.094746	0.099985		2.03142	2.1083	1.85732		1.63873	1.41456	1.53352		1.97899	1.83188	1.80328		2.0159	2.07897	1.60591		1.52433	1.72809	1.57903		0.343508	0.3311	0.19487		0.04491	0.050349	0.083592
70.1128		0.113147	0.100545	0.160853		2.25687	2.34799	2.08887		1.82776	1.63496	1.8369		2.17947	2.01979	2.03893		2.15415	2.29222	1.88548		1.70833	1.87812	1.7111		0.399547	0.357852	0.226004		0.057429	0.033336	0.076752
75.1112		0.097435	0.098217	0.125808		2.45416	2.44751	2.30295		2.02701	1.79563	1.96523		2.27543	2.1964	2.18261		2.43432	2.45315	2.02074		1.88536	2.04193	1.87174		0.424955	0.398882	0.251098		0.045392	0.033664	0.06043
80.1096		0.107335	0.089756	0.153942		2.53635	2.5313	2.36837		2.14961	1.88168	2.02426		2.56056	2.29026	2.17998		2.53604	2.63242	2.07973		1.94783	2.09022	1.8857		0.524029	0.459461	0.283017		0.054114	0.050485	0.073109
85.1208		0.119655	0.117072	0.14641		2.72199	2.58344	2.57167		2.24169	2.06905	2.16649		2.71317	2.34067	2.27956		2.55209	2.77724	2.20392		2.06104	2.24469	1.99873		0.600479	0.526261	0.332866		0.06898	0.048899	0.04708
90.1192		0.114181	0.152663	0.163937		2.66922	2.7437	2.38776		2.41153	2.07783	2.27292		2.59913	2.56976	2.49242		2.57433	2.6526	2.1773		2.1557	2.33216	2.09879		0.631342	0.551479	0.373726		0.053561	0.037317	0.076754
95.124		0.121372	0.117042	0.140667		2.67533	2.59397	2.58527		2.40687	2.19054	2.34708		2.58171	2.4844	2.42659		2.71455	2.5823	2.21889		2.29735	2.25841	2.04873		0.683283	0.603943	0.388649		0.081369	0.047852	0.061118
100.122		0.12762	0.110898	0.125175		2.89138	2.69228	2.45005		2.54456	2.21248	2.46504		2.77758	2.50263	2.50792		2.77588	2.74756	2.34575		2.31013	2.32524	1.98869		0.705551	0.559882	0.411916		0.076561	0.044579	0.104022
105.121		0.12512	0.123897	0.151657		2.87339	2.7005	2.54551		2.56312	2.27082	2.33074		2.71667	2.46164	2.52401		2.68497	2.70984	2.28924		2.32242	2.28841	2.07273		0.752415	0.650781	0.415341		0.071437	0.024378	0.114728
110.113		0.12029	0.133179	0.150484		2.71911	2.68925	2.52541		2.58149	2.28888	2.44529		2.7459	2.53748	2.48053		2.73474	2.66388	2.34858		2.31047	2.36585	2.02663		0.789307	0.6939	0.499597		0.062368	0.044149	0.058583
115.111		0.111572	0.134173	0.165486		2.75489	2.77486	2.58785		2.58116	2.338	2.42245		2.72523	2.39154	2.41954		2.73069	2.73708	2.3499		2.29986	2.3301	2.10941		0.776633	0.723065	0.511731		0.071338	0.037983	0.108119
120.116		0.104681	0.109444	0.142118		2.79265	2.53615	2.57618		2.44829	2.34481	2.37345		2.69782	2.42656	2.48989		2.76213	2.59551	2.28466		2.20308	2.26178	2.13573		0.806842	0.772363	0.564746		0.096769	0.054494	0.110764
125.114		0.121419	0.123265	0.178367		2.74939	2.5626	2.52448		2.50762	2.22077	2.39091		2.73916	2.41718	2.44463		2.60605	2.67804	2.31148		2.10691	2.30576	2.05142		0.846738	0.735804	0.53767		0.047672	0.061225	0.076232
130.106		0.151871	0.13024	0.152997		2.64552	2.48914	2.43995		2.48984	2.26032	2.37581		2.57731	2.37705	2.45509		2.6525	2.6236	2.22288		2.2188	2.23699	1.95468		0.85356	0.808691	0.587056		0.080628	0.051553	0.112345
135.105		0.121167	0.119916	0.187197		2.64028	2.4914	2.41782		2.45411	2.20972	2.38396		2.67969	2.37348	2.49078		2.59379	2.48842	2.25235		2.23002	2.16776	1.89883		0.89217	0.820394	0.582837		0.069124	0.045372	0.112395
140.103		0.119554	0.11331	0.162393		2.66371	2.41934	2.34761		2.37692	2.24324	2.34058		2.48834	2.21128	2.38901		2.46192	2.59142	2.23043		2.12027	2.18341	1.88655		0.911475	0.80358	0.586137		0.105439	0.077186	0.107763
145.108		0.138104	0.116563	0.180337		2.58721	2.38514	2.23864		2.35909	2.22738	2.34445		2.45917	2.24766	2.38279		2.47626	2.40444	2.17006		2.08674	2.09511	1.82891		0.940269	0.863886	0.626382		0.104917	0.042861	0.126405
150.094		0.139899	0.118239	0.188799		2.62736	2.33375	2.28543		2.31654	2.23819	2.27783		2.48674	2.2177	2.25079		2.38457	2.47412	2.14751		2.06361	2.11655	1.74758		0.933316	0.818398	0.652356		0.097196	0.057049	0.101842
155.118		0.090993	0.142933	0.16732		2.53003	2.28641	2.22817		2.35191	2.10116	2.23103		2.36613	2.27241	2.28884		2.36408	2.43475	2.19563		1.99852	2.02897	1.74742		0.948446	0.802706	0.624355		0.11083	0.073577	0.109387
160.116		0.123436	0.124204	0.167844		2.39925	2.20427	2.25021		2.26296	2.10103	2.17981		2.44367	2.30832	2.20735		2.28214	2.28037	2.06446		2.06674	1.94223	1.69724		0.92224	0.823853	0.657699		0.113946	0.07494	0.11131
165.121		0.13595	0.112166	0.160399		2.35388	2.22606	2.18266		2.28602	2.01863	2.16507		2.24666	2.10594	2.1954		2.22349	2.19102	2.02936		1.97586	1.98471	1.62061		0.969909	0.829942	0.651377		0.098773	0.04663	0.122299
170.106		0.109582	0.120102	0.162104		2.36118	2.25931	2.10808		2.15254	2.12788	2.07216		2.35101	2.08974	2.16856		2.25369	2.20034	2.05629		1.88937	1.90375	1.6105		0.934096	0.840762	0.657049		0.094958	0.047875	0.111751
175.111		0.084801	0.116211	0.146589		2.31174	2.11401	2.0884		2.18354	1.93065	2.12355		2.30348	2.12629	2.14446		2.17448	2.19517	2.02103		1.77095	1.90934	1.62831		0.91115	0.816237	0.699317		0.102896	0.052047	0.103781
180.11		0.103837	0.114764	0.178524		2.24597	1.98581	2.04858		2.17117	2.01342	2.16885		2.23812	2.05584	2.08417		2.19315	2.1493	1.9527		1.75887	1.8764	1.61421		0.961046	0.870674	0.65754		0.055784	0.074406	0.10412
185.108		0.127604	0.107319	0.176305		2.21708	2.07659	1.96607		2.11835	1.92046	2.05165		2.22567	2.04771	2.06941		2.15009	2.1451	1.93351		1.76902	1.79598	1.52242		0.885148	0.843017	0.616707		0.130971	0.057209	0.127561
190.1		0.125444	0.138038	0.162444		2.17127	2.05296	1.98138		2.11731	1.96734	2.05476		2.22287	1.93987	1.9484		2.08921	2.11762	1.81662		1.76397	1.79687	1.46608		0.911191	0.799226	0.685576		0.125617	0.077395	0.115416
195.098		0.106541	0.130891	0.152491		2.13236	1.9822	1.99541		2.0511	1.90176	1.90997		2.18408	2.00015	1.96963		2.08797	2.06895	1.8878		1.75622	1.67995	1.47437		0.895199	0.822869	0.663479		0.134982	0.100401	0.140687
Plate B
TIME		DMSO	DMSO	DMSO		TG	TG	TG		0.0001 μM	0.0001 μM	0.0001 μM		0.001 μM	0.001 μM	0.001 μM		0.01 μM	0.01 μM	0.01 μM		0.1 μM	0.1 μM	0.1 μM		1 μM	1 μM	1 μM		10 μM	10 μM	10 μM
0.7456		-0.027436	0.009764	-0.00685		-0.001549	-0.013572	-0.021417		0.01042	-0.013422	-0.001168		-0.005425	0.01029	-0.013998		-0.011952	0.004445	-0.007375		-0.00742	0.006708	0.011429		-0.013894	-0.015985	-0.003118		-0.020968	-0.016064	0.011295
5.096		0.017829	-0.006994	-0.003256		-0.010334	0.005873	-0.002535		-0.002726	0.010532	0.011901		-0.004675	-0.002814	0.002911		0.019697	-0.001659	-0.002085		-0.004668	-0.001737	-0.003321		-0.002181	-0.005003	0.012464		0.002137	0.012659	-0.007121
10.0808		0.009607	-0.00277	0.010106		0.011883	0.007699	0.023952		-0.007523	0.00289	-0.010733		0.0101	-0.007477	0.011088		-0.007745	-0.002786	0.009461		0.012088	-0.00497	-0.008108		0.016075	0.020988	-0.009346		0.018831	0.003405	-0.004174
15.072		0.003876	-0.023754	0.003133		-0.006841	-0.024431	-0.011		0.000833	0.003847	0.001499		-0.013563	0.000829	0.017331		-0.034467	0.017435	0.036469		-0.015401	-0.013304	0.016018		-0.006723	-0.008403	-0.007151		0.002442	0.00335	-0.013839
20.0668		-0.01566	-0.00149	0.006733		-0.000565	-0.022381	-5e-05		0.021113	0.011814	-0.001883		-0.008486	0.021513	0.037204		-0.011562	0.013478	0.007385		-0.004883	0.010388	0.038838		-0.005212	0.002096	0.005876		0.0192	-0.011389	0.002582
25.072		-0.015435	-0.032932	-0.018311		-0.014748	-0.011752	0.008792		0.0103658	-0.005632	0.012211		-0.019193	0.010258	0.027341		-0.027908	0.010814	0.008297		-0.003168	-0.017622	0.005788		0.013597	-0.012999	0.01246		0.026193	0.009886	-0.010471
30.0664		-0.04554	-0.07966	-0.062661		-0.082211	-0.039605	-0.04837		-0.08971	-0.041658	-0.013098		-0.000931	-0.08871	-0.107381		-0.086449	-0.035066	-0.068139		-0.057645	-0.061537	-0.046171		-0.053326	-0.068478	-0.066897		-0.042613	-0.042486	-0.095117
35.0812		0.058983	0.052614	0.050256		0.204429	0.221879	0.190491		0.215122	0.172843	0.2603		0.207087	0.215021	0.247387		0.160197	0.159834	0.229543		0.13601	0.136256	0.11679		0.082476	0.030328	0.042113		0.059814	0.064239	0.043553
40.0856		0.044029	0.060874	0.05348		0.520124	0.582664	0.508133		0.614031	0.491107	0.677358		0.594101	0.623061	0.61698		0.507052	0.475595	0.591019		0.341975	0.496363	0.221808		0.094215	0.094487	0.113342		0.035023	-0.004124	0.016339
45.0808		0.097293	0.064132	0.085161		0.88615	0.988571	0.848505		1.08738	0.791701	1.09379		1.00771	1.0854	0.949427		0.918174	0.814633	1.02606		0.554345	0.850859	0.401954		0.174236	0.124412	0.184421		0.066171	0.008458	0.005077
50.0752		0.097612	0.081447	0.084984		1.27822	1.37769	1.17023		1.40517	1.11635	1.42846		1.34034	1.40637	1.3419		1.2007	1.12874	1.37266		0.855602	1.14603	0.59453		0.236773	0.209406	0.288288		0.032514	0.011157	0.006427
55.08		0.084654	0.106125	0.143862		1.55879	1.68516	1.38734		1.78213	1.35017	1.67337		1.65018	1.75713	1.59913		1.49529	1.36905	1.55039		1.07977	1.37263	0.766025		0.321207	0.296749	0.359403		0.039111	0.028588	0.002528
60.0752		0.128871	0.062884	0.119233		1.74363	1.92521	1.67696		1.98659	1.58005	1.92581		1.92894	1.98659	1.80016		1.64955	1.51089	1.86545		1.30965	1.57682	0.881145		0.404973	0.37097	0.454784		0.045924	0.056989	0.018914
65.0696		0.120837	0.091415	0.12055		1.99784	2.24015	1.88362		2.21107	1.69836	2.15868		2.09292	2.21107	1.77371		1.88126	1.72334	2.08348		1.46035	1.66646	1.06809		0.457999	0.443459	0.518648		0.045144	0.055151	0.011575
70.0744		0.140515	0.11003	0.116583		2.06078	2.44644	2.04158		2.35758	1.84302	2.31356		2.19188	2.35758	1.97795		2.00748	1.77631	2.09072		1.59108	1.81176	1.1551		0.558533	0.534335	0.575548		0.069667	0.045496	0.02296
75.0688		0.130896	0.130144	0.130292		2.18103	2.53022	2.1878		2.39268	2.01518	2.32553		2.38461	2.39268	2.18864		2.18092	1.87422	2.3406		1.80591	1.92995	1.27828		0.597402	0.559903	0.598166		0.055967	0.036679	0.023097
80.0832		0.138449	0.118904	0.160339		2.34728	2.73043	2.27622		2.68395	2.07512	2.54594		2.29375	2.68395	2.22932		2.20311	1.93876	2.39027		1.78258	2.02562	1.315		0.67228	0.627661	0.70783		0.057256	0.039045	0.028237
85.078		0.131872	0.156504	0.120299		2.54949	2.84763	2.33623		2.62578	2.14507	2.40959		2.43336	2.62578	2.29925		2.37748	2.03405	2.44462		1.91491	2.04285	1.35657		0.750781	0.711165	0.76999		0.063298	0.048458	0.015981
90.0828		0.177214	0.093491	0.158376		2.59027	2.89547	2.40088		2.61021	2.19951	2.60511		2.51078	2.61021	2.3624		2.31686	2.08253	2.57433		2.03543	2.08219	1.46185		0.833	0.698755	0.814783		0.084108	0.049963	0.043855
95.0772		0.131833	0.107869	0.148517		2.5585	2.9274	2.54228		2.73451	2.30244	2.56589		2.64377	2.73451	2.25194		2.50848	2.08015	2.73397		1.99687	2.25926	1.47107		0.869127	0.681764	0.866352		0.075073	0.05302	0.042989
100.082		0.156058	0.103005	0.149893		2.61954	2.93963	2.54437		2.7355	2.23506	2.60987		2.66449	2.7355	2.46169		2.48021	2.15915	2.55933		2.10161	2.20018	1.50843		0.851842	0.752942	0.896604		0.071016	0.047547	0.037923
105.076		0.128065	0.088497	0.138472		2.5635	2.94326	2.57388		2.71122	2.21888	2.67257		2.5619	2.71122	2.4858		2.58637	2.18866	2.65056		2.13029	2.16185	1.53791		0.949404	0.786504	0.920168		0.047626	0.050928	0.058978
110.07		0.150812	0.08751	0.151024		2.55983	2.95106	2.53012		2.74361	2.2018	2.59595		2.54112	2.74361	2.45058		2.49843	2.15546	2.66312		2.07117	2.14497	1.60284		0.927389	0.838878	0.949731		0.068463	0.059576	0.05464
115.075		0.129416	0.094099	0.182579		2.56496	2.92563	2.6618		2.67405	2.26768	2.66912		2.62335	2.67405	2.36556		2.64312	2.13481	2.62874		2.06656	2.13558	1.49939		0.954961	0.840323	0.964781		0.095173	0.077406	0.063421
120.07		0.127441	0.089137	0.167791		2.51725	2.85271	2.54503		2.63199	2.20258	2.52547		2.67293	2.63199	2.41303		2.41012	2.07522	2.54296		2.08484	2.07875	1.49636		1.00072	0.877111	0.994593		0.080576	0.065918	0.046945
125.064		0.142037	0.112796	0.132787		2.50391	2.85703	2.58045		2.69891	2.16499	2.61221		2.51339	2.69891	2.30047		2.49464	1.99692	2.64095		2.07262	2.03481	1.53626		0.979694	0.905682	0.982888		0.091602	0.0534	0.068869
130.088		0.157198	0.085243	0.130333		2.50072	2.93803	2.48915		2.54298	2.06119	2.41625		2.41279	2.54298	2.25724		2.40131	2.0386	2.49577		2.01306	2.03337	1.50298		0.976634	0.904625	0.949558		0.068247	0.072919	0.049994
135.063		0.145154	0.098073	0.169538		2.48906	2.71411	2.48836		2.5876	2.14784	2.4304		2.37345	2.5876	2.23515		2.30261	1.96013	2.49042		1.96388	1.95432	1.44949		0.975742	0.92276	1.03372		0.085655	0.083162	0.024155
140.057		0.11539	0.095461	0.148522		2.56619	2.7597	2.45145		2.40199	2.00092	2.36238		2.39056	2.40199	2.21354		2.39906	1.96864	2.40261		2.00989	2.02285	1.45078		1.08076	0.913597	1.01219		0.06845	0.090088	0.033524
145.102		0.159396	0.107122	0.138098		2.339	2.64997	2.34352		2.47747	1.9877	2.42305		2.38745	2.47747	2.06747		2.24986	1.86812	2.41739		1.89814	1.8414	1.3512		0.996843	0.893301	0.938111		0.107835	0.077678	0.040082
150.1		0.134193	0.088615	0.150636		2.28714	2.60338	2.38958		2.40891	2.08749	2.4275		2.30159	2.40891	2.18131		2.19163	1.94425	2.37314		1.9201	1.76586	1.40779		1.00229	0.894146	0.963561		0.094612	0.075848	0.056999
155.074		0.142776	0.108796	0.159879		2.29346	2.50535	2.23722		2.25615	1.92552	2.31196		2.26051	2.25615	2.04649		2.14334	1.89863	2.22729		1.86701	1.79041	1.33638		0.981782	0.894119	0.951656		0.071368	0.069282	0.086072
160.078		0.132943	0.083157	0.138895		2.2246	2.54137	2.33676		2.23993	1.93271	2.19569		2.19635	2.23993	2.19827		2.15886	1.8348	2.21937		1.82995	1.70063	1.40545		0.942673	0.873147	0.964532		0.105776	0.11002	0.062662
165.073		0.125185	0.08197	0.117633		2.28574	2.41501	2.28333		2.17474	1.99436	2.16261		2.12246	2.17474	2.03509		2.13101	1.78255	2.25874		1.80493	1.60214	1.27968		0.979774	0.85757	0.922196		0.09474	0.085913	0.087574
170.067		0.149062	0.097007	0.142166		2.11666	2.45522	2.20783		2.19457	1.90228	2.13125		2.0546	2.19457	2.00448		2.03785	1.78173	2.23952		1.69885	1.61201	1.35634		1.013	0.832844	0.902037		0.106997	0.080926	0.075942
175.072		0.125781	0.114716	0.149638		2.21499	2.47852	2.17083		2.10278	1.90932	2.13024		2.03993	2.10278	2.01825		2.01196	1.7544	2.23033		1.70869	1.58612	1.24386		0.974034	0.871321	0.895833		0.07623	0.099528	0.089252
180.066		0.113427	0.074807	0.118866		2.07714	2.42001	2.16823		2.16736	1.74645	2.14904		2.06707	2.16736	1.99764		1.95178	1.70849	2.00712		1.74318	1.6289	1.21387		0.905663	0.829717	0.875109		0.130181	0.078468	0.079089
185.061		0.117826	0.090045	0.146356		2.03897	2.22475	2.09653		2.11757	1.75635	2.04085		2.01658	2.11757	1.85823		2.04747	1.71603	2.08345		1.61291	1.55053	1.3022		0.8831	0.840604	0.833111		0.10687	0.075803	0.085801
190.086		0.113366	0.119222	0.141489		2.05744	2.21158	2.03718		2.04661	1.79807	2.06824		1.86866	2.04661	1.8434		1.93759	1.66463	2.11436		1.57658	1.58106	1.17004		0.835509	0.839248	0.82776		0.080591	0.088373	0.094278
195.08		0.142096	0.128962	0.109145		2.05341	2.17967	2.08648		2.0232	1.73666	2.0062		1.93139	2.0232	1.91152		1.84695	1.63177	2.00266		1.56475	1.51337	1.19542		0.876897	0.779337	0.798783		0.112101	0.090245	0.084419
Plate C
TIME		DMSO	DMSO	DMSO		TG	TG	TG		0.0001 μM	0.0001 μM	0.0001 μM		0.001 μM	0.001 μM	0.001 μM		0.01 μM	0.01 μM	0.01 μM		0.1 μM	0.1 μM	0.1 μM		1 μM	1 μM	1 μM		10 μM	10 μM	10 μM
0.7468		0.003585	-0.003137	-0.025058		0.0001	0.000607	-0.013918		0.000296	-0.000724	0.006501		-0.002634	-0.007916	-0.006163		0.00588	-0.010606	0.006825		-0.001668	0.003293	-0.017011		0.007305	0.014484	0.002502		0.003951	-0.025646	-0.01818
5.1268		0.009648	0.012341	0.010427		0.013215	0.003741	0.016745		0.014033	0.01469	-0.006462		0.004509	0.004926	0.004898		0.002789	0.003968	-0.000788		-0.006217	-0.006978	0.029332		-0.000632	-0.00944	-0.010145		0.003562	0.010384	0.019306
10.122		-0.013233	-0.009204	0.014631		-0.013315	-0.004348	-0.002827		-0.01433	-0.013967	-3.9e-05		-0.001875	0.00299	0.001264		-0.008669	0.006637	-0.006037		0.007885	0.003685	-0.012322		-0.006673	-0.005044	0.007644		-0.007513	0.015262	-0.001126
15.1196		0.03089	0.007351	0.000205		0.025008	-0.009114	-0.009273		-0.017322	-0.004028	-0.00205		-0.013737	-0.008908	-0.014151		0.009505	0.008914	0.036278		0.013385	-0.008833	-0.003578		-0.020623	-0.00735	0.002909		-0.017913	-0.024167	-0.001914
20.1236		0.001112	-0.01029	-0.005603		0.021991	0.015556	0.019486		0.002573	-0.009815	0.016714		-0.016819	-2.2e-05	0.006441		-0.007005	0.026334	-0.006418		0.0181	0.018266	-0.007796		-0.002093	0.004377	-0.032487		-0.010247	-0.006487	0.041111
25.1188		0.002987	0.017162	-0.002669		-0.004069	0.008717	-0.003417		0.004595	0.013797	-0.007576		-0.014334	0.042017	-0.009263		-0.00832	0.02519	0.026678		0.017449	0.022507	-0.005698		-0.014304	-0.013532	-0.030079		0.003888	-0.009105	0.039886
30.1124		-0.05938	-0.063048	-0.082955		-0.02906	-0.067519	-0.045364		0.009314	-0.065095	-0.081803		-0.043265	-0.066706	-0.072821		-0.041283	-0.04889	-0.057144		-0.051015	-0.057766	-0.050935		-0.072226	-0.035348	-0.036354		-0.074811	-0.054925	-0.051293
35.118		0.057652	0.09233	0.070017		0.179262	0.281328	0.304308		0.187731	0.216193	0.254731		0.218373	0.257	0.183835		0.211283	0.20267	0.212747		0.192654	0.141748	0.245873		0.052201	0.035294	0.035166		0.018324	0.035502	0.02433
40.1124		0.045197	0.07985	0.076222		0.5364	0.670693	0.718552		0.611912	0.625685	0.675459		0.613585	0.699362	0.606488		0.649411	0.638072	0.603876		0.547592	0.383106	0.613368		0.097982	0.106221	0.105698		0.009566	0.022283	0.027721
45.1372		0.046289	0.09282	0.120727		0.94021	1.05965	1.18705		0.976437	1.06337	1.08312		1.03545	1.09369	1.05638		0.999153	1.01572	0.973247		0.872421	0.68567	0.954769		0.180944	0.254498	0.195622		0.028434	0.025583	0.044493
50.162		0.076671	0.103259	0.090424		1.2352	1.39051	1.50001		1.31689	1.41078	1.47967		1.28035	1.51516	1.38184		1.36858	1.39127	1.26733		1.20434	0.96812	1.2715		0.264889	0.336923	0.249832		0.024178	0.006841	0.043438
55.1348		0.087982	0.087255	0.115395		1.56418	1.73613	1.76718		1.56627	1.6032	1.74106		1.41369	1.74147	1.71603		1.71919	1.51018	1.51651		1.46622	1.18665	1.46425		0.350249	0.437526	0.312708		0.022604	0.016641	0.03617
60.1308		0.074239	0.117937	0.126271		1.74508	1.92012	1.96867		1.70689	1.87896	2.03771		1.53549	1.96296	1.90595		1.85499	1.89862	1.70748		1.72493	1.39971	1.70068		0.450805	0.54665	0.375063		0.032656	0.053324	0.037053
65.1332		0.104233	0.120457	0.099382		1.84261	2.18404	2.16837		1.88644	2.08476	2.12818		1.71556	2.27391	2.09999		2.01375	2.04889	1.84938		1.82839	1.61	1.79753		0.558553	0.66873	0.461975		0.027038	0.038074	0.033881
70.13		0.079329	0.145574	0.104191		2.11001	2.19612	2.19579		1.94335	2.25956	2.34029		1.71674	2.29612	2.33551		2.23093	2.17995	1.8847		2.01731	1.71883	1.87512		0.61876	0.718003	0.583877		0.026347	0.032987	0.040387
75.1252		0.085855	0.129709	0.118724		2.21493	2.46956	2.29284		1.95739	2.37166	2.37202		1.835	2.4974	2.3032		2.36286	2.2542	1.80034		2.14303	1.74408	2.09457		0.689386	0.789078	0.590731		0.015811	0.036579	0.064943
80.1292		0.133208	0.148864	0.095595		2.35127	2.4408	2.26633		2.08005	2.51854	2.56517		1.90281	2.56418	2.3936		2.55439	2.3226	1.84555		2.16797	1.89062	2.08966		0.770999	0.881754	0.641696		0.040133	0.02954	0.041154
85.1244		0.100471	0.12995	0.14015		2.453	2.56854	2.43213		2.09761	2.44305	2.65603		1.92336	2.65331	2.54819		2.59081	2.44808	1.70308		2.3088	1.86455	2.16886		0.784762	0.929371	0.694017		-0.003064	0.050047	0.080811
90.1388		0.117756	0.129402	0.125502		2.39439	2.62016	2.34041		2.00327	2.50092	2.54093		1.91996	2.67261	2.68262		2.62128	2.47563	1.6467		2.4511	2.01904	2.24191		0.834314	0.975723	0.717889		0.049869	0.042349	0.052587
95.1412		0.093828	0.130672	0.150613		2.58873	2.60451	2.45915		2.14025	2.51571	2.56864		1.88483	2.6064	2.6298		2.55261	2.52807	1.52706		2.32878	2.00374	2.29832		0.919351	1.04535	0.740238		0.040189	0.080172	0.056258
100.138		0.095933	0.132731	0.100804		2.58891	2.65885	2.46033		2.06464	2.5115	2.80081		1.82193	2.66534	2.55248		2.70095	2.58899	1.3979		2.40557	2.02899	2.30341		0.965624	1.08712	0.759094		0.053205	0.066483	0.083494
105.133		0.08369	0.132755	0.12965		2.65497	2.72409	2.33761		1.95604	2.54144	2.59627		1.84553	2.58276	2.59725		2.59267	2.53662	1.26415		2.37006	2.02543	2.26111		1.0017	1.08052	0.797098		0.038364	0.059448	0.048612
110.137		0.127148	0.160625	0.127519		2.45138	2.62675	2.3878		1.91745	2.53344	2.52815		1.92675	2.57924	2.66264		2.63063	2.50378	1.12318		2.35837	2.00418	2.25225		0.991312	1.09089	0.829883		0.055988	0.050714	0.037843
115.132		0.098618	0.120332	0.145949		2.51107	2.55076	2.30663		1.77878	2.5197	2.66662		1.77486	2.65017	2.50275		2.55428	2.49822	0.974451		2.34012	2.02373	2.20729		1.02746	1.03458	0.841154		0.052874	0.062658	0.07006
120.127		0.107384	0.159546	0.159012		2.47662	2.57097	2.4079		1.78711	2.49785	2.63444		1.76931	2.50783	2.5531		2.55854	2.42723	0.812173		2.27942	1.93951	2.1774		1.0448	1.18458	0.897258		0.054726	0.064328	0.067241
125.132		0.08329	0.124141	0.118895		2.40559	2.4789	2.19558		1.67895	2.45836	2.52597		1.76466	2.45469	2.48451		2.56097	2.4224	0.717403		2.28377	1.95189	2.12758		1.03581	1.14449	0.865261		0.047121	0.064018	0.084929
130.126		0.072862	0.138448	0.111992		2.4153	2.42907	2.23107		1.63599	2.39808	2.54259		1.67601	2.43173	2.41029		2.46407	2.38958	0.658804		2.16534	1.87617	2.13877		1.03848	1.10062	0.925025		0.061833	0.061524	0.064044
135.138		0.109941	0.10577	0.161162		2.47334	2.32477	2.14881		1.48932	2.3754	2.57362		1.57588	2.47577	2.35174		2.43989	2.28994	0.548408		2.20935	1.81818	2.05675		1.02843	1.14836	0.894824		0.057288	0.064326	0.120102
140.145		0.102565	0.139417	0.093886		2.23044	2.37741	2.15114		1.49574	2.32847	2.43822		1.69848	2.41282	2.39326		2.39921	2.30745	0.470464		2.17046	1.78096	2.05171		1.01669	1.08136	0.855125		0.081506	0.042432	0.09881
145.138		0.107576	0.148942	0.103538		2.2726	2.2903	2.13677		1.2861	2.20285	2.49723		1.56585	2.34628	2.34161		2.22926	2.17743	0.4562		2.05598	1.70538	2.00183		1.02413	1.05999	0.826941		0.074027	0.095499	0.097836
150.135		0.079455	0.142438	0.111227		2.2694	2.31945	1.96811		1.26081	2.2918	2.42106		1.48062	2.13252	2.28452		2.42642	2.22263	0.342118		1.90453	1.71371	1.96076		0.987016	1.04002	0.846078		0.053059	0.090474	0.090636
155.139		0.065042	0.148643	0.142511		2.12801	2.20797	2.04467		1.1893	2.24661	2.29405		1.51108	2.18558	2.22593		2.23244	2.06922	0.317844		1.9756	1.65585	1.9108		0.942789	0.97941	0.836184		0.020798	0.065298	0.097226
160.134		0.089632	0.125343	0.121536		2.13397	2.1648	2.04626		1.14998	2.15211	2.22928		1.42345	2.19702	2.20846		2.14389	2.07404	0.301087		2.01228	1.64335	1.80577		0.950161	1.0315	0.821329		0.062753	0.102912	0.083588
165.128		0.08728	0.150981	0.112998		2.10022	2.07659	1.93978		1.01465	2.1815	2.19069		1.4448	2.18793	2.26805		2.12377	2.01295	0.274793		1.81595	1.63503	1.8682		0.933201	0.995765	0.762824		0.068359	0.060036	0.119581
170.132		0.09966	0.102891	0.088264		2.13849	2.16743	1.92762		0.962657	2.0669	2.14274		1.37953	2.12246	2.15192		1.98758	1.98923	0.214856		1.85901	1.57508	1.77996		0.964083	0.975189	0.749044		0.047217	0.070464	0.107069
175.127		0.082708	0.112945	0.102862		1.98072	1.97315	1.92191		0.962064	2.09683	2.19646		1.30916	2.12825	2.08996		2.06438	1.98761	0.211347		1.81497	1.59473	1.74581		0.904876	0.924663	0.738054		0.059471	0.094198	0.125113
180.142		0.078148	0.12458	0.103629		2.01164	1.95716	1.86919		0.862029	2.01135	2.1496		1.33928	1.96944	2.03469		2.02567	1.94835	0.142791		1.75258	1.55731	1.65419		0.91222	0.870185	0.798515		0.059725	0.094932	0.131407
185.146		0.088439	0.13365	0.086911		2.06289	1.99339	1.77014		0.815108	1.97627	2.07978		1.28298	1.9757	2.05856		1.98065	1.86088	0.152024		1.72129	1.57237	1.68553		0.812635	0.888693	0.712431		0.059969	0.096122	0.096511
190.14		0.086879	0.145035	0.101583		2.00749	1.96466	1.80183		0.758547	1.9166	2.02239		1.25518	1.95889	2.01043		1.9525	1.92271	0.152643		1.71412	1.5104	1.67527		0.846453	0.862642	0.666385		0.077112	0.096686	0.122695
195.135		0.061956	0.112904	0.082374		1.82123	1.81867	1.74648		0.675317	1.82754	2.07577		1.19585	1.92781	1.96317		1.93035	1.87054	0.154962		1.60153	1.42829	1.58909		0.874883	0.854797	0.725491		0.074026	0.092095	0.087382

## Sheet: AnCoA4
Plate A
TIME		DMSO	DMSO	DMSO		TG	TG	TG		2.5 μM	2.5 μM	2.5 μM		5 μM	5 μM	5 μM		10 μM	10 μM	10 μM		20 μM	20 μM	20 μM		40 μM	40 μM	40 μM		80 μM	80 μM	80 μM
0.7452		0.00196666	0.00209362	-0.00510634		-0.00167775	-0.00974479	0.0206715		-0.0349517	-0.00248685	-0.00435168		-0.00508647	0.00166259	0.0047605		-0.00563229	-0.0031436	-0.0246472		0.00313325	0.0187256	0.024155		0.0062542	-0.0204325	-0.00347789		0.0153066	0.00834666	-0.00899739
5.1128		0.00515166	-0.00473217	0.00921042		0.00530053	0.0117429	-0.0025922		-0.00783017	-0.000821649	-0.000909497		0.00643674	-0.0111379	-0.00633919		0.0039577	0.000129965	0.00722031		-0.0205299	0.0225559	-0.00362957		-0.0129217	0.0228997	-0.0152903		0.00348955	-0.0175694	0.0103234
10.0948		0.0190427	-0.00085484	-0.00211739		0.0020854	0.0223979	0.00307441		-0.0109356	-0.00694699	0.0131795		-0.00503732	0.00646546	0.0029991		0.00282149	0.00096159	-0.00450967		0.00874643	0.00671601	0.000649732		0.0110692	-0.00204469	0.0199194		0.00221126	-0.00292033	0.00464248
15.1164		0.00407344	-0.00114658	0.00765954		-0.00194135	0.00689477	-0.0131732		0.0182622	0.0131635	-0.0205013		0.0310399	0.0154754	0.00254657		-0.0205835	0.00287186	0.0134168		-0.0013591	-0.0155527	-0.0158368		-0.00235336	0.000744981	0.033168		-0.0206938	0.00820498	-0.0208923
20.1076		-0.0327368	-0.00037135	0.000763914		-0.016094	-0.0116541	0.00951179		0.00838655	0.00221554	0.0154288		-0.00447237	-0.000861986	0.000937761		-0.00603571	-0.00946304	0.00798234		4.13411e-05	-0.00184071	-0.0148018		0.0157405	-0.00145919	-0.0399767		-0.00316342	-0.00768246	0.00109783
25.1096		0.0025023	0.00501132	-0.0104101		0.0123272	-0.0196367	-0.0174923		0.0270687	-0.00512356	-0.00284583		-0.0228805	-0.0116035	-0.00490474		0.0254723	0.00864322	0.000537518		0.00996794	-0.030604	0.00946344		-0.0177889	0.000291644	0.0056575		0.00284983	0.0116205	0.013826
30.1116		-0.130777	-0.119046	-0.0628123		-0.11254	-0.0636138	-0.0939883		-0.103003	-0.0841512	-0.104391		-0.0916233	-0.103354	-0.0748967		-0.0747711	-0.0766251	-0.0879743		-0.101015	-0.122516	-0.106883		-0.0151238	-0.0932623	-0.0706411		0.00920824	-0.0239912	-0.0466057
35.1028		0.130995	0.130935	0.11		0.182435	0.273563	0.164196		0.194468	0.247021	0.175124		0.156672	0.150059	0.20333		0.140208	0.124304	0.114006		0.188155	0.0368409	0.0565713		0.0722646	0.0110841	0.0264038		-0.00833967	0.0021327	0.0206938
40.1048		0.170716	0.133156	0.0907512		0.343037	0.452915	0.289845		0.3671	0.435093	0.255035		0.246215	0.177936	0.272156		0.204821	0.287842	0.158854		0.10513	0.141416	0.116233		0.127654	0.0964308	0.159612		0.112555	0.0904138	0.0918846
45.106		0.203022	0.155043	0.116072		0.527934	0.719037	0.446109		0.547211	0.682943	0.393396		0.385438	0.323616	0.476466		0.310887	0.40273	0.296991		0.214697	0.239755	0.214837		0.184166	0.18264	0.253984		0.198515	0.157408	0.162554
50.0956		0.245035	0.173207	0.150661		0.641225	0.872955	0.582274		0.678798	0.83281	0.509896		0.491503	0.425276	0.602602		0.422463	0.531528	0.404803		0.322876	0.309053	0.268015		0.254213	0.201191	0.287419		0.252773	0.231033	0.2256
55.0972		0.242016	0.244399	0.146218		0.803759	1.07509	0.682079		0.7862	0.974785	0.648709		0.62416	0.499484	0.738653		0.574587	0.649731	0.44654		0.399848	0.31938	0.353784		0.300871	0.271059	0.376663		0.368574	0.275899	0.280646
60.1212		0.281021	0.265661	0.189761		0.854329	1.18158	0.780406		0.907981	1.15036	0.765092		0.658176	0.56842	0.92898		0.545522	0.731625	0.513767		0.453994	0.390285	0.455455		0.334354	0.350259	0.4524		0.388996	0.311106	0.33826
65.1232		0.287946	0.23095	0.15781		0.951084	1.33267	0.892274		0.998797	1.16339	0.802339		0.781596	0.683157	0.987387		0.677332	0.801187	0.591333		0.521956	0.462163	0.45948		0.40858	0.41313	0.470529		0.465257	0.402383	0.418848
70.1248		0.308233	0.265999	0.194151		1.03507	1.38121	0.895638		1.0335	1.3031	0.858567		0.844757	0.706503	1.12232		0.732642	0.959481	0.694208		0.615473	0.512558	0.534882		0.40169	0.498649	0.558394		0.553373	0.418656	0.439704
75.114		0.311589	0.285788	0.157376		1.17172	1.42318	0.931452		1.13567	1.34706	0.978298		0.809251	0.749109	1.06348		0.733725	0.971678	0.783281		0.592589	0.597995	0.619214		0.482327	0.486064	0.600095		0.510154	0.504297	0.464186
80.108		0.311989	0.264977	0.216774		1.2129	1.47447	1.03658		1.11662	1.4248	1.00927		0.884772	0.827944	1.16384		0.80763	0.977856	0.783487		0.713962	0.611651	0.629126		0.53469	0.550355	0.665566		0.532908	0.473409	0.497599
85.1092		0.335645	0.296719	0.233385		1.18625	1.48471	1.06232		1.21048	1.40361	1.06621		0.891746	0.916601	1.17423		0.816334	1.00106	0.813504		0.720545	0.672116	0.672522		0.556479	0.574038	0.6465		0.58424	0.527661	0.53746
90.1112		0.343215	0.308585	0.218		1.21638	1.57848	1.12281		1.21141	1.45642	1.11778		0.950561	0.942407	1.23949		0.84064	1.11838	0.888167		0.714214	0.715969	0.708243		0.535511	0.613959	0.696032		0.640028	0.540908	0.588179
95.1132		0.344196	0.302192	0.217981		1.24883	1.53026	1.12688		1.17641	1.51366	1.10267		1.00745	0.932427	1.22816		0.818909	1.07707	0.854525		0.708408	0.733142	0.69999		0.57229	0.63184	0.712642		0.595216	0.588383	0.628873
100.102		0.397278	0.290572	0.229066		1.22483	1.53866	1.11459		1.24633	1.44995	1.09086		1.04946	0.960943	1.22069		0.890833	1.09352	0.879477		0.726691	0.724711	0.765885		0.602574	0.640755	0.685089		0.598523	0.620873	0.571759
105.124		0.363422	0.326116	0.203744		1.22813	1.46235	1.1276		1.18042	1.43345	1.08964		0.99605	0.953616	1.21806		0.867432	1.18915	0.881529		0.728691	0.777145	0.816381		0.591892	0.68758	0.74831		0.619931	0.581793	0.62831
110.128		0.418677	0.306232	0.211136		1.18199	1.54347	1.16247		1.19627	1.41148	1.08069		0.985792	0.974822	1.22256		0.909231	1.09027	0.961137		0.802318	0.748267	0.825561		0.672059	0.708217	0.708501		0.628373	0.617757	0.595487
115.12		0.365971	0.350507	0.214805		1.09079	1.52666	1.14918		1.14336	1.46203	1.09978		0.980678	0.96736	1.24136		0.892643	1.09421	0.932488		0.797752	0.793316	0.824718		0.627461	0.712696	0.75969		0.637575	0.569028	0.638676
120.109		0.378837	0.350936	0.202561		1.14082	1.51159	1.08417		1.13481	1.43367	1.13028		0.959528	0.968008	1.20259		0.949947	1.10619	0.921003		0.746584	0.817269	0.842285		0.655571	0.675433	0.716505		0.575611	0.588553	0.573769
125.12		0.393712	0.324977	0.252303		1.18613	1.46833	1.09942		1.07924	1.3723	1.08065		0.892863	0.947428	1.12663		0.909433	1.0354	0.894025		0.707446	0.76889	0.862626		0.648964	0.652355	0.737442		0.620575	0.6493	0.629015
130.114		0.376127	0.326498	0.233185		1.08165	1.44561	1.09833		1.07743	1.31812	1.07045		0.969971	0.979858	1.12378		0.877781	1.11968	0.924548		0.739925	0.796116	0.88866		0.659452	0.682315	0.750977		0.573429	0.623459	0.619141
135.116		0.398191	0.292489	0.229094		1.04159	1.34018	1.06757		1.03881	1.31087	1.1078		0.942129	0.981481	1.15845		0.92965	1.09612	0.881316		0.727482	0.773766	0.910691		0.643674	0.670425	0.717921		0.599801	0.599889	0.61532
140.115		0.421915	0.283762	0.21645		1.04196	1.34807	1.11067		1.08062	1.24368	1.0126		0.84492	0.870242	1.10698		0.872148	1.11384	0.913718		0.700499	0.779435	0.820827		0.60721	0.648422	0.747441		0.586605	0.601853	0.62102
145.109		0.40856	0.319328	0.202474		1.00333	1.30508	1.09338		1.04016	1.22616	1.01127		0.868245	0.897891	1.07407		0.844249	1.0342	0.886116		0.743148	0.739576	0.895534		0.621829	0.671575	0.68543		0.580946	0.596912	0.604449
150.128		0.350194	0.308006	0.20609		1.01278	1.27531	1.08225		0.989819	1.19421	1.00439		0.929385	0.969342	1.08472		0.898189	1.03299	0.886299		0.723758	0.774068	0.859875		0.635565	0.627276	0.685027		0.560035	0.598982	0.605362
155.12		0.411029	0.324906	0.256905		0.958529	1.26355	1.01266		0.972489	1.18701	1.01793		0.870329	0.943953	1.01582		0.877394	0.942778	0.899032		0.726866	0.742951	0.803375		0.587386	0.641296	0.640172		0.548411	0.561889	0.607354
160.12		0.397655	0.312986	0.234533		0.983712	1.28561	1.0374		0.967192	1.22921	1.03846		0.898978	0.919523	1.08787		0.831051	1.0082	0.869545		0.743415	0.723778	0.849232		0.673873	0.687218	0.612308		0.504056	0.539258	0.563891
165.125		0.389694	0.314828	0.211496		0.933216	1.21852	1.05532		0.936926	1.14873	0.947563		0.852325	0.889125	1.09334		0.814041	0.967392	0.880501		0.677183	0.706524	0.85954		0.622965	0.612812	0.667615		0.546336	0.573237	0.595136
170.117		0.421792	0.287266	0.232616		0.902603	1.14653	1.06747		0.944885	1.09952	0.954698		0.808311	0.929855	0.979162		0.803713	0.973534	0.833265		0.711421	0.64565	0.866983		0.627492	0.577365	0.678409		0.495424	0.560327	0.61885
175.119		0.367697	0.351516	0.234181		0.904079	1.22753	0.98276		0.917732	1.1053	0.920256		0.837809	0.873289	1.01985		0.818584	0.959033	0.78435		0.64297	0.671364	0.826253		0.562829	0.582117	0.633094		0.490167	0.514774	0.541703
180.12		0.369468	0.332384	0.224236		0.831506	1.18056	0.980099		0.865529	1.08118	0.876751		0.808618	0.888768	0.9929		0.797556	0.837594	0.852088		0.694919	0.707562	0.840114		0.591017	0.576959	0.633471		0.541567	0.513025	0.567791
185.109		0.361732	0.276335	0.218345		0.858116	1.13795	0.96541		0.820465	1.05728	0.918488		0.845587	0.822645	1.02821		0.7842	0.911069	0.78595		0.648175	0.684599	0.814632		0.606836	0.57856	0.634902		0.55705	0.531879	0.513106
190.111		0.413579	0.347417	0.224306		0.920654	1.13862	0.958534		0.850517	1.093	0.901124		0.733477	0.843177	0.968594		0.782724	0.894842	0.80608		0.616901	0.624506	0.80755		0.591356	0.588929	0.587992		0.451411	0.50504	0.498938
195.125		0.364305	0.253516	0.225252		0.825464	1.07302	0.972625		0.779702	1.02632	0.857458		0.783326	0.790025	1.02841		0.711905	0.88524	0.807826		0.614722	0.605274	0.867797		0.548133	0.528198	0.600924		0.467198	0.542495	0.515147
200.124		0.330407	0.280272	0.221404		0.854378	1.06184	0.976297		0.869477	1.04851	0.883737		0.755411	0.827418	0.954261		0.700056	0.878967	0.770572		0.624933	0.633701	0.799652		0.549316	0.590824	0.635525		0.466382	0.469564	0.509716
Plate B
TIME		DMSO	DMSO	DMSO		TG	TG	TG		2.5 μM	2.5 μM	2.5 μM		5 μM	5 μM	5 μM		10 μM	10 μM	10 μM		20 μM	20 μM	20 μM		40 μM	40 μM	40 μM		80 μM	80 μM	80 μM
0.7492		0.00543103	0.00420897	0.0151709		-0.00379611	-0.00890538	0.0120017		-0.0111593	0.00277717	0.00332047		-0.00156802	0.0112561	0.00401483		-0.00698755	0.0131978	-0.00852738		0.0158476	0.0170902	0.0121014		0.00741772	0.0017753	-0.0125982		0.0276115	-0.011717	0.00809498
5.1284		-0.0285254	-0.011446	0.00719145		-0.0148672	0.00837417	-0.000730011		0.0120648	-0.00736889	0.0140832		-0.00533325	0.00743958	-0.0185715		0.00243501	-0.0101735	-0.00800412		-0.00897343	-0.00177877	-0.0386307		-0.014987	0.0109619	-0.0130194		0.00996549	0.0021021	-1.86512e-05
10.1108		-0.00134114	0.00291498	0.0110177		0.0201236	-0.00196422	0.000939473		-0.004139	0.0149757	-0.00313129		0.0193042	-0.00755465	-0.00615482		-0.00534253	0.00344742	0.00620193		-0.00260559	0.0161223	0.010093		0.0230506	0.00222042	0.0242103		-0.0305635	-0.0247825	-0.00509842
15.104		0.0144764	-0.0138412	-0.00995291		-0.0131035	0.0025064	0.00417883		0.00665721	-0.0108624	-0.0258737		-0.0187824	-0.00518411	0.0108981		-0.0138585	0.0131605	0.0191475		-0.00810235	0.00664654	0.0103503		-0.00258418	0.0111051	0.0061089		-0.00605308	0.00833528	-0.00101705
20.1068		0.0196031	0.0170666	-0.0170888		0.00524162	-0.00237625	-0.0125893		-0.0135955	0.00236041	-0.00602577		-0.0036986	-0.0106104	0.00475515		0.0204922	-0.0125293	-0.0225366		-0.000486902	-0.000633525	-0.0107027		-0.0132401	-0.00765853	-0.00862442		-0.000205386	0.0239635	0.00014538
25.1176		-0.009644	0.00109658	-0.00633834		0.00640153	0.00236527	-0.00380061		0.0101717	-0.00188199	0.017627		0.010078	0.00465347	0.00505824		0.00326136	-0.00710294	0.0137188		0.00432069	-0.0374467	0.0167888		0.000342927	-0.0184042	0.00392289		-0.000755048	0.00209867	-0.00210624
30.1124		-0.0558788	-0.0515791	-0.0372473		-0.0349337	-0.0363406	-0.023774		-0.0683386	-0.0199535	-0.055893		-0.0493733	-0.0281776	-0.0306264		-0.066108	-0.0468244	-0.0731397		-0.0334799	-0.0439359	-0.0457699		-0.0241377	-0.0516299	-0.0497959		0.0139173	-0.033859	0.0131123
35.1156		0.103089	0.13279	0.108987		0.121133	0.115593	0.100288		0.126722	0.0825254	0.126208		0.111373	0.145107	0.108759		0.133728	0.110898	0.0986255		0.0925122	0.0820603	0.0674474		0.0555523	0.081726	0.0374474		0.0421367	0.0242077	0.067688
40.1084		0.129911	0.104576	0.135058		0.200792	0.198175	0.169602		0.228386	0.178324	0.239051		0.257835	0.304264	0.266428		0.247971	0.251327	0.21454		0.228881	0.185604	0.137823		0.248244	0.244106	0.129377		0.179244	0.16691	0.211372
45.1116		0.199769	0.165728	0.154098		0.357437	0.299508	0.268154		0.372756	0.243733	0.384487		0.385604	0.470119	0.375478		0.394837	0.465309	0.324476		0.316448	0.322323	0.220876		0.393759	0.42887	0.230744		0.304717	0.239752	0.339957
50.114		0.274947	0.163402	0.177285		0.435821	0.423686	0.336671		0.499305	0.317669	0.509213		0.519649	0.573131	0.463653		0.504607	0.598633	0.415412		0.431114	0.446086	0.317574		0.524685	0.568617	0.322117		0.35909	0.318986	0.444263
55.1072		0.267606	0.20109	0.200512		0.569341	0.46516	0.417561		0.568694	0.366644	0.583774		0.651209	0.714351	0.594693		0.604308	0.70242	0.524339		0.547782	0.479799	0.371947		0.603572	0.634457	0.364094		0.417507	0.378252	0.506018
60.11		0.297031	0.212523	0.207662		0.60204	0.590416	0.436065		0.700526	0.419354	0.698184		0.740634	0.779737	0.684607		0.717442	0.811326	0.577789		0.625503	0.538982	0.452063		0.682219	0.700137	0.457617		0.529549	0.456841	0.566553
65.1028		0.31271	0.22557	0.221328		0.640454	0.655358	0.483693		0.786204	0.451462	0.764965		0.776444	0.916042	0.749101		0.808692	0.892383	0.712695		0.651281	0.633819	0.49228		0.723483	0.827621	0.498363		0.541138	0.555217	0.603011
70.126		0.320659	0.282209	0.235503		0.737367	0.68516	0.544629		0.800736	0.478707	0.826014		0.852915	0.969752	0.870002		0.840778	0.977831	0.74864		0.742987	0.691192	0.557034		0.819091	0.863285	0.563136		0.598122	0.571082	0.661853
75.1164		0.292363	0.25427	0.252269		0.794465	0.759496	0.589459		0.89949	0.523687	0.884092		0.897987	1.04117	0.873752		0.896386	1.0467	0.75669		0.789352	0.707402	0.609147		0.849338	0.963068	0.599237		0.63006	0.601863	0.687399
80.1196		0.313952	0.268912	0.25231		0.866805	0.819361	0.627276		0.937827	0.515122	0.922363		0.969838	1.08016	0.896494		0.905285	1.09554	0.838393		0.787416	0.763163	0.662626		0.876458	0.913898	0.616016		0.713105	0.642567	0.695952
85.1124		0.336757	0.285167	0.298585		0.910715	0.826495	0.618108		0.93391	0.553416	0.981905		0.993707	1.12346	0.993612		0.988304	1.1274	0.860736		0.883535	0.810658	0.672595		0.948297	0.973426	0.624196		0.710093	0.659901	0.749407
90.1152		0.37504	0.291069	0.308458		0.927216	0.909373	0.639422		0.89645	0.576214	1.02932		1.03578	1.1395	0.946321		1.02493	1.17885	0.894405		0.90094	0.8109	0.713025		0.912952	1.0274	0.696092		0.667581	0.669956	0.742302
95.1108		0.332124	0.286463	0.265915		0.949216	0.892095	0.655876		0.969594	0.562603	1.03138		1.03059	1.18742	1.00857		1.10523	1.17303	0.952033		0.934356	0.868769	0.741921		0.943673	1.007	0.688095		0.722169	0.678416	0.732718
100.113		0.347539	0.315269	0.301784		0.92211	0.933069	0.68691		0.973813	0.552787	1.03921		1.0597	1.14912	0.995435		1.0213	1.19161	0.963283		0.928412	0.889852	0.79573		0.941004	1.05841	0.717595		0.738697	0.697221	0.718356
105.104		0.363284	0.295493	0.292515		1.00712	0.983792	0.714309		1.02832	0.555235	1.08893		1.11004	1.21453	1.08773		1.0954	1.27092	0.991071		0.91371	0.868847	0.776149		0.917464	1.00276	0.790993		0.749184	0.756967	0.714822
110.127		0.384006	0.295073	0.315656		1.02888	0.998116	0.696917		1.00518	0.560917	1.06147		1.11365	1.15446	1.05767		1.07659	1.14319	0.989953		0.966814	0.881503	0.791283		0.94794	1.00541	0.737212		0.727958	0.672173	0.708188
115.118		0.39886	0.297136	0.327761		0.952849	1.03474	0.71033		1.00177	0.57632	1.04085		1.02681	1.17343	1.03439		1.02698	1.22114	0.994678		0.907447	0.870679	0.856645		0.916841	0.977298	0.753274		0.763573	0.701639	0.674439
120.122		0.322414	0.304702	0.316985		0.992319	0.988434	0.693175		1.00737	0.560519	1.09372		1.11756	1.16081	1.00618		1.03689	1.16815	0.970374		0.946533	0.895638	0.809041		0.953736	1.02334	0.754305		0.765379	0.684265	0.684098
125.114		0.333495	0.330572	0.327299		1.04688	1.00583	0.738045		1.00147	0.533781	1.02609		1.10784	1.15045	1.04511		1.00579	1.15726	1.02141		0.95964	0.901575	0.808475		0.935979	0.954545	0.732769		0.707915	0.71634	0.69845
130.12		0.356483	0.327484	0.295512		0.936202	0.997345	0.682906		0.980885	0.536553	1.04063		1.10811	1.0904	0.976197		1.04503	1.14449	0.977161		0.90746	0.903676	0.891065		0.919618	1.00144	0.723326		0.717585	0.691737	0.6669
135.113		0.361679	0.316234	0.303149		0.985738	1.02058	0.733483		0.948072	0.526537	0.964893		1.06233	1.07753	1.0007		0.976995	1.13837	0.989861		0.923544	0.8898	0.800081		0.855558	0.958174	0.703221		0.678293	0.679301	0.684559
140.116		0.322023	0.33834	0.310936		0.974809	1.00771	0.674725		0.986087	0.504935	0.980781		1.04673	1.08983	0.965184		0.998865	1.09046	0.910116		0.926222	0.850046	0.82562		0.812723	0.916255	0.701266		0.664166	0.622287	0.65338
145.108		0.382554	0.27779	0.305433		0.931603	0.928274	0.71454		0.95667	0.499052	1.05454		1.04283	0.981413	0.975938		0.902754	1.09838	0.973666		0.899884	0.819935	0.828485		0.847999	0.977213	0.703546		0.693643	0.646374	0.637745
150.112		0.345592	0.284727	0.304722		0.950679	0.975445	0.696561		0.959947	0.479858	0.999776		0.993851	1.06606	0.995472		0.909973	1.08362	0.969948		0.946928	0.821947	0.797194		0.841972	0.885276	0.66529		0.67361	0.654086	0.640095
155.121		0.332274	0.312299	0.318424		0.912854	0.970761	0.696151		0.92471	0.486036	1.02985		0.937137	1.03171	0.932355		0.93963	1.06178	0.931307		0.865815	0.83866	0.802165		0.818905	0.907151	0.681948		0.652749	0.615828	0.629496
160.137		0.349249	0.339803	0.303345		0.928886	0.958348	0.714776		0.87364	0.495223	0.972103		0.992523	1.01082	1.01304		0.895442	1.01197	0.8617		0.851921	0.88075	0.795429		0.81738	0.873644	0.723786		0.688502	0.588952	0.553763
165.13		0.346463	0.296817	0.297625		0.917697	0.939797	0.650879		0.901407	0.486137	0.94658		1.00563	0.970677	0.883586		0.899846	0.994641	0.854402		0.854377	0.827084	0.777573		0.785683	0.854203	0.654355		0.605663	0.640116	0.588272
170.133		0.341487	0.296285	0.328845		0.900434	0.953502	0.637996		0.877938	0.453276	0.923452		0.948793	0.931764	0.900339		0.823366	1.01375	0.887219		0.88475	0.79933	0.774062		0.819268	0.828406	0.605352		0.65551	0.604157	0.58215
175.125		0.326957	0.279788	0.310604		0.847534	0.940859	0.656003		0.841697	0.445863	0.917692		0.916356	0.961982	0.905625		0.859452	1.00149	0.864043		0.807965	0.757519	0.776162		0.818921	0.807412	0.637652		0.601036	0.535697	0.605356
180.126		0.340102	0.320848	0.321491		0.882882	0.944657	0.650667		0.873896	0.479664	0.904069		0.921731	0.909187	0.91694		0.849255	0.994286	0.84567		0.827876	0.81158	0.77056		0.766414	0.83705	0.658293		0.626133	0.572107	0.572791
185.119		0.340263	0.311656	0.306148		0.838479	0.950346	0.653336		0.847474	0.436705	0.897595		0.952934	0.936934	0.830735		0.862485	0.938263	0.84642		0.776888	0.726625	0.728158		0.746679	0.768342	0.648627		0.625833	0.551722	0.572441
190.124		0.359351	0.323903	0.299497		0.821873	0.918985	0.654874		0.834913	0.422158	0.916247		0.929177	0.888189	0.890788		0.815069	0.971927	0.817775		0.834442	0.762939	0.753657		0.753544	0.809034	0.620846		0.588715	0.563138	0.585726
195.115		0.339051	0.310031	0.301201		0.875147	0.870033	0.614715		0.830748	0.43174	0.874791		0.947263	0.906593	0.854302		0.789942	0.920411	0.84624		0.816091	0.754944	0.73296		0.763796	0.79933	0.614111		0.56996	0.526105	0.534326
200.138		0.332483	0.323632	0.304218		0.783803	0.87216	0.620745		0.800722	0.433902	0.914464		0.886863	0.861345	0.822123		0.844681	0.912702	0.77771		0.754009	0.711996	0.722502		0.78693	0.731956	0.607956		0.509004	0.548223	0.57724
Plate C
TIME		DMSO	DMSO	DMSO		TG	TG	TG		2.5 μM	2.5 μM	2.5 μM		5 μM	5 μM	5 μM		10 μM	10 μM	10 μM		20 μM	20 μM	20 μM		40 μM	40 μM	40 μM		80 μM	80 μM	80 μM
0.7434		-0.0151966	-0.00695474	0.0105981		0.00852405	0.0110186	-0.00780872		-0.0125551	0.0143522	-0.0106216		-0.00325124	0.00959623	-0.00633669		-0.0108447	-0.019479	-0.00293479		-0.00504905	0.00678071	-0.0110748		0.00961067	0.015855	0.00367028		-0.0134767	0.0137636	0.00512425
5.1134		-0.00146276	0.00100362	0.00973971		0.00848735	0.0131741	-0.0045297		0.00138386	-0.00521686	-0.0116315		0.00149211	0.0112397	0.00172604		0.027973	-0.00412135	0.00128818		-0.00733755	-0.0244167	0.0300244		0.0302692	-0.0176527	0.00675507		0.0114016	-0.0213699	-0.0113247
10.0978		-0.00415104	0.00411427	-0.00791772		-0.0224655	-0.0125054	0.00982944		-0.00123909	-0.00182096	-0.0186657		0.00109507	-0.0135002	-0.00767579		-0.00389111	0.0230851	0.0104214		-0.00765813	-0.00634888	-0.00553094		-0.0277353	-0.00674134	-0.0342882		0.0114891	0.0446034	-0.0164832
15.0926		0.0196891	0.000395042	0.00579769		-0.00276376	0.00407659	0.0186288		0.0196166	0.00484792	0.0230734		-0.00340889	0.00160159	-0.00657105		0.0162431	-0.0240923	0.0104521		0.00738957	0.00713845	-0.0165953		0.00300996	0.0204413	0.0145476		0.00306366	0.00131816	0.021628
20.097		-0.00578335	-0.0176242	0.00616494		0.00161396	-0.0223029	-0.0195687		0.00659042	-0.0180298	0.00979816		0.00193212	-0.00623023	-0.00229897		-0.0190279	0.0281625	-0.0126208		-0.00136014	0.0301247	0.00469911		-0.0158026	-0.00768309	-0.0105698		-0.0132015	-0.0204536	0.00426841
25.0914		0.00690466	0.019066	-0.0243827		0.00660389	0.00653899	0.00344888		-0.0137967	0.0058675	0.00804731		0.00214083	-0.00270703	0.0211565		-0.0104524	-0.00355485	-0.00660606		0.0140153	-0.0132783	-0.00152246		0.000648035	-0.00421921	0.019885		0.000723978	-0.0178617	-0.00321277
30.0858		-0.110448	-0.0580408	-0.0599076		-0.0771772	-0.0586547	-0.0750728		-0.0654534	-0.107163	-0.101202		-0.0659689	-0.0857559	-0.106967		-0.0746769	-0.101422	-0.0696387		-0.0139765	-0.0830888	-0.0410838		0.000169412	-0.0209607	-0.0515603		-0.00761205	-0.0676828	-0.0503111
35.0898		0.118944	0.114666	0.092183		0.147091	0.136402	0.1751		0.145455	0.10851	0.091769		0.165781	0.122868	0.158449		0.129181	0.0565072	0.0518661		0.0990875	0.0726021	0.0648362		-0.0122328	0.0460043	0.0622641		-0.0461661	0.0394975	0.0421116
40.1046		0.12525	0.121098	0.107164		0.303309	0.252194	0.373624		0.321118	0.221631	0.221344		0.281791	0.212891	0.315357		0.238299	0.142986	0.108606		0.145708	0.174482	0.14904		0.123526	0.151541	0.175779		0.100805	0.176509	0.22974
45.0962		0.222193	0.185959	0.184165		0.470115	0.391025	0.603821		0.505471	0.316548	0.296721		0.409865	0.357751	0.510774		0.314934	0.298347	0.133589		0.284435	0.233956	0.223031		0.236634	0.254622	0.303022		0.284102	0.327474	0.334818
50.101		0.259758	0.241715	0.192299		0.606098	0.571634	0.779252		0.629515	0.450794	0.413599		0.566544	0.466555	0.651159		0.435155	0.350002	0.170452		0.378321	0.351563	0.296939		0.311596	0.317196	0.360086		0.372437	0.379465	0.485304
55.0938		0.289234	0.236313	0.228067		0.729095	0.635286	0.913976		0.775289	0.475319	0.479365		0.675433	0.518021	0.779399		0.514759	0.436387	0.219791		0.420413	0.428205	0.375322		0.393441	0.39848	0.438993		0.409879	0.449638	0.519561
60.089		0.269983	0.256102	0.253506		0.841068	0.717306	1.01909		0.830888	0.592781	0.558306		0.785042	0.517051	0.911259		0.575125	0.466173	0.258625		0.529002	0.457759	0.431932		0.450711	0.468501	0.478864		0.55679	0.516923	0.560729
65.1162		0.310004	0.262924	0.247739		0.945418	0.833745	1.12257		0.937057	0.65261	0.627647		0.814625	0.561922	0.939451		0.66208	0.533493	0.289236		0.523934	0.543708	0.468468		0.508499	0.533376	0.570379		0.569339	0.546625	0.669335
70.0902		0.306621	0.283127	0.226711		0.971733	0.886993	1.22093		0.987067	0.754561	0.696453		0.915339	0.573869	1.06348		0.714688	0.584985	0.309069		0.619534	0.572779	0.527179		0.531749	0.574575	0.63334		0.641014	0.601786	0.713427
75.1142		0.37668	0.296299	0.263553		1.10483	0.939283	1.25453		1.01252	0.750448	0.72799		0.910701	0.621955	1.11152		0.777505	0.623382	0.306034		0.65333	0.651013	0.566374		0.594349	0.642958	0.703389		0.666023	0.597568	0.744935
80.1086		0.339188	0.306815	0.305849		1.09529	0.95686	1.38278		1.0716	0.775981	0.766781		0.969531	0.583527	1.16547		0.836314	0.652068	0.336165		0.676421	0.69879	0.560378		0.617257	0.674418	0.714639		0.653327	0.688843	0.74146
85.0994		0.347011	0.326648	0.320424		1.14089	0.990902	1.38504		1.0736	0.812294	0.796033		0.975445	0.570228	1.19128		0.831077	0.685465	0.360321		0.761797	0.694397	0.626967		0.656861	0.693347	0.71771		0.761196	0.653866	0.800432
90.1034		0.364628	0.347929	0.252145		1.11411	1.03081	1.38477		1.09892	0.880181	0.891652		0.995516	0.542004	1.2222		0.847476	0.746249	0.379836		0.773765	0.758031	0.653673		0.692252	0.712777	0.783373		0.753383	0.667054	0.812097
95.101		0.326122	0.323876	0.29362		1.16105	1.03002	1.39808		1.16325	0.887915	0.88466		1.08225	0.534973	1.26674		0.898162	0.81701	0.383519		0.783124	0.77939	0.666353		0.681982	0.751776	0.784001		0.797344	0.704783	0.818266
100.095		0.352275	0.340855	0.305502		1.1893	1.07944	1.4488		1.09069	0.901764	0.899401		1.07605	0.525865	1.21745		0.905647	0.785688	0.394626		0.812523	0.836213	0.700405		0.705844	0.721452	0.816462		0.846676	0.741753	0.815976
105.099		0.391893	0.369533	0.316641		1.21396	1.07189	1.45565		1.15848	0.89109	0.916027		1.08272	0.509507	1.22208		0.901339	0.864508	0.381914		0.823519	0.793552	0.670898		0.79113	0.760065	0.784155		0.799279	0.699006	0.823852
110.093		0.35289	0.364045	0.305545		1.16231	1.10938	1.40867		1.1204	0.96383	0.961593		1.0437	0.472664	1.1592		0.938952	0.814906	0.378721		0.845336	0.814739	0.731082		0.732418	0.751409	0.822131		0.798905	0.726998	0.809888
115.097		0.377715	0.377945	0.29727		1.20072	1.13757	1.40308		1.07792	0.877917	0.924411		1.02873	0.448121	1.22406		0.940755	0.849659	0.386951		0.840378	0.846697	0.735332		0.78959	0.753071	0.773412		0.827717	0.719366	0.830993
120.109		0.37952	0.32872	0.348207		1.186	1.05567	1.40482		1.10105	0.892234	0.978593		0.9815	0.472217	1.2148		0.856095	0.825839	0.401642		0.870438	0.877564	0.744963		0.786665	0.680043	0.722785		0.80805	0.716419	0.79252
125.103		0.348322	0.296703	0.310358		1.11926	0.989095	1.36302		1.09205	0.938496	0.882376		1.00016	0.440994	1.19291		0.854064	0.810776	0.382271		0.836044	0.821795	0.764245		0.796635	0.73916	0.764327		0.764036	0.665602	0.836258
130.107		0.335627	0.360254	0.336314		1.13672	1.06243	1.31455		1.06567	0.904071	0.922989		1.04407	0.383276	1.11944		0.887473	0.827715	0.406433		0.791392	0.846163	0.721089		0.769145	0.721611	0.736305		0.820113	0.677702	0.809826
135.101		0.385	0.359136	0.326019		1.08323	1.03888	1.29993		1.08791	0.907082	0.912585		0.990194	0.374016	1.1672		0.862799	0.810445	0.394298		0.788459	0.832231	0.712497		0.80165	0.697567	0.74025		0.766716	0.62808	0.801931
140.107		0.424821	0.342975	0.298863		1.02954	0.996802	1.31237		1.03241	0.818725	0.9114		1.00156	0.32214	1.14537		0.864558	0.845085	0.399826		0.821647	0.823012	0.740639		0.772572	0.71472	0.739507		0.732704	0.642574	0.741324
145.099		0.399951	0.35961	0.330784		1.04563	0.995446	1.255		1.02027	0.84652	0.899357		0.910559	0.351551	1.08531		0.86183	0.830762	0.382572		0.826581	0.816152	0.758353		0.733757	0.732968	0.788336		0.73284	0.649548	0.792329
150.093		0.365296	0.333719	0.321292		0.997422	0.954832	1.2215		0.976585	0.865132	0.865821		0.955075	0.334533	1.10972		0.811078	0.830155	0.386243		0.814772	0.837528	0.738897		0.804063	0.723008	0.708126		0.753705	0.645767	0.783862
155.1		0.362356	0.320504	0.30745		0.975955	0.941322	1.2215		0.958007	0.813087	0.915736		0.886536	0.297237	1.04602		0.85881	0.792357	0.372333		0.780527	0.828117	0.702105		0.763969	0.706521	0.745962		0.695806	0.5974	0.734306
160.114		0.36551	0.340396	0.313834		0.965392	0.914232	1.19026		0.901574	0.825996	0.826992		0.872406	0.31595	1.09081		0.872599	0.788249	0.366556		0.770221	0.778876	0.73382		0.704531	0.661659	0.661443		0.646596	0.577	0.793016
165.108		0.360394	0.33502	0.277821		0.993799	0.940808	1.18238		0.951874	0.807737	0.893671		0.841597	0.318804	1.01926		0.813408	0.80937	0.351602		0.746629	0.771892	0.671071		0.737069	0.618429	0.658205		0.644595	0.622409	0.749869
170.112		0.354503	0.310519	0.306894		0.928399	0.911617	1.11552		0.850108	0.817692	0.822096		0.867229	0.284526	1.03718		0.803089	0.746131	0.348005		0.73175	0.783214	0.678966		0.72264	0.61862	0.6426		0.652549	0.557352	0.720145
175.106		0.360966	0.336679	0.285001		0.930752	0.912483	1.1109		0.827763	0.826024	0.817868		0.824123	0.261311	0.954782		0.785532	0.786141	0.339911		0.73964	0.762247	0.711729		0.728983	0.592846	0.648852		0.677691	0.557817	0.672999
180.11		0.383213	0.328145	0.309844		0.894481	0.864053	1.09994		0.859329	0.76718	0.809004		0.794096	0.25856	0.917415		0.765982	0.745126	0.317951		0.728186	0.81916	0.699291		0.726513	0.629094	0.6195		0.5845	0.517068	0.714504
185.102		0.364721	0.315868	0.295212		0.906851	0.895763	1.07629		0.849937	0.759141	0.778005		0.751815	0.279901	0.933018		0.724472	0.754909	0.337494		0.72693	0.761392	0.670248		0.622187	0.582218	0.651833		0.61417	0.518306	0.698264
190.095		0.346471	0.287446	0.341678		0.9109	0.876872	1.09286		0.807882	0.727655	0.76108		0.748017	0.232757	0.963577		0.71754	0.754431	0.305993		0.706722	0.75865	0.652865		0.695245	0.583183	0.627284		0.599741	0.528658	0.668855
195.102		0.395126	0.308796	0.345798		0.862907	0.854317	1.06059		0.820691	0.742797	0.775866		0.780739	0.238591	0.87386		0.715363	0.733589	0.2964		0.744892	0.717252	0.650681		0.659613	0.560993	0.618002		0.598643	0.561774	0.66083
200.094		0.344589	0.324272	0.297951		0.849522	0.788073	0.98382		0.818075	0.706582	0.762633		0.818297	0.246674	0.874738		0.711981	0.715499	0.279822		0.713082	0.709533	0.649602		0.665776	0.554145	0.611783		0.601233	0.537787	0.653631

[truncated: 11 more sheets: MRS1845, 7-azaindole, CM3457, CM4260, Leflunomide, Teriflunomide, JPIII, LaCl3, Gadolinium, AnCoA4 90min, MRS1845 90min]
